# Supplementary material for: Poly[[diaqua­[μ2-3-carb­oxy-5-(pyridine-4-carboxamido)­benzoato][μ4-5-(pyridine-4-carboxamido)­isophthalato]cerium(III)] monohydrate]
Source: Acta Crystallogr Sect E Struct Rep Online. 2012 Apr 4;68(Pt 5):m530. doi: 10.1107/S1600536812013402 (PMC3344292; doi:10.1107/S1600536812013402)
Supplement: Supplementary file 1 [file e-68-0m530-sup1.cif]

##############################################################################
#                                                                            #
# This CIF contains the data in a paper accepted for publication in          #
# Acta Crystallographica Section E. It conforms to the requirements of       #
# Notes for Authors for Acta Crystallographica Section E, and has been       #
# peer reviewed under the auspices of the IUCr Commission on Journals.       #
#                                                                            #
# Full details of the Crystallographic Information File format               #
# are given in the paper "The Crystallographic Information File (CIF):       #
# a New Standard Archive File for Crystallography" by S. R. Hall, F. H.      #
# Allen and I. D. Brown [Acta Cryst. (1991), A47, 655-685].                  #
#                                                                            #
# The current version of the core CIF dictionary is obtainable from          #
# ftp://ftp.iucr.org/pub/cif_core.dic.                                       #
#                                                                            #
# Software is freely available for graphical display of the structure(s)     #
# in this CIF. For information consult the CIF software page                 #
# http://www.iucr.org/resources/cif/software.                                #
#                                                                            #
# This file may be used for bona fide research purposes within the           #
# scientific community so long as proper attribution is given to the journal # 
# article from which it was obtained.                                        #
#                                                                            #
##############################################################################
data_global
_audit_creation_method     'form.cif (version 2.0)'
_journal_data_validation_number     ?
_journal_date_recd_electronic     2012-03-16
_journal_date_accepted     2012-03-28
_journal_name_full     'Acta Crystallographica, Section E'
_journal_year     2012
_journal_volume     68
_journal_issue      5
_journal_page_first     m530
_journal_page_last     m530
_journal_paper_category     QM
_journal_paper_doi     10.1107/S1600536812013402
_journal_coeditor_code     XU5485
_publ_contact_author_name     'Mrs. Yi-Fang Deng'
_publ_contact_author_address
;
Hengyang Normal University,
Department of Chemistry and Materials Science
Hengyang, Hunan 421008, People's Republic of China
;
_publ_contact_author_email     'yifang7124@163.com'
_publ_contact_author_fax     '86 734 8484911'
_publ_contact_author_phone     '86 734 8484932'
_publ_section_title
;\
Poly[[diaqua[\m~2~-3-carboxy-5-(pyridine-4-carboxamido)benzoato][\m~4~-5-\
(pyridine-4-carboxamido)isophthalato]cerium(III)] monohydrate]
;
loop_
    _publ_author_name
    _publ_author_address
    'Yi-Fang Deng'
;
Department of Chemistry and Materials Science,
Hengyang Normal University,
Hengyang 421008,
People's Republic of China
;
    'Xue Nie'
;
Department of Chemistry and Materials Science,
Hengyang Normal University,
Hengyang 421008,
People's Republic of China
;
data_I
_audit_creation_method     SHELXL-97
_chemical_name_systematic
;
Poly[[diaqua[\m~2~-3-carboxy-5-(pyridine-4-carboxamido)benzoato][\m~4~-
5-(pyridine-4-carboxamido)isophthalato]cerium(III)] monohydrate]
;
_chemical_name_common     ?
_chemical_formula_moiety     'C28 H21 Ce N4 O12, H2 O'
_chemical_formula_sum     'C28 H23 Ce N4 O13'
_chemical_formula_iupac     '[Ce (C14 H9 N2 O5) (C14 H8 N2 O5) (H2 O)2], H2 O'
_chemical_formula_weight     763.62
_chemical_melting_point     ?
_symmetry_cell_setting     triclinic
_symmetry_space_group_name_H-M     'P -1'
_symmetry_space_group_name_Hall     '-P 1'
loop_
    _symmetry_equiv_pos_as_xyz
    'x, y, z'
    '-x, -y, -z'
_cell_length_a     9.6742(8)
_cell_length_b     10.6187(8)
_cell_length_c     15.8542(12)
_cell_angle_alpha     81.4430(10)
_cell_angle_beta     78.753(2)
_cell_angle_gamma     64.166(2)
_cell_volume     1433.98(19)
_cell_formula_units_Z     2
_cell_measurement_reflns_used     4972
_cell_measurement_theta_min     2.1
_cell_measurement_theta_max     25.0
_cell_measurement_temperature     293(2)
_exptl_crystal_description     block
_exptl_crystal_colour     colorless
_exptl_crystal_size_max     0.18
_exptl_crystal_size_mid     0.14
_exptl_crystal_size_min     0.08
_exptl_crystal_density_diffrn     1.769
_exptl_crystal_density_meas     ?
_exptl_crystal_density_method     'not measured'
_exptl_crystal_F_000     762
_exptl_absorpt_coefficient_mu     1.665
_exptl_absorpt_correction_type     multi-scan
_exptl_absorpt_process_details     '(SADABS; Bruker, 2001)'
_exptl_absorpt_correction_T_min     0.7537
_exptl_absorpt_correction_T_max     0.8783
_exptl_special_details
;
;
_diffrn_ambient_temperature     293(2)
_diffrn_radiation_type     MoK\a
_diffrn_radiation_wavelength     0.71073
_diffrn_radiation_source     'fine-focus sealed tube'
_diffrn_radiation_monochromator     graphite
_diffrn_measurement_device_type     'Bruker APEXII CCD'
_diffrn_measurement_method     '\f and \w scans'
_diffrn_detector_area_resol_mean     ?
_diffrn_reflns_number     7189
_diffrn_reflns_av_R_equivalents     0.0714
_diffrn_reflns_av_sigmaI/netI     0.0529
_diffrn_reflns_theta_min     2.14
_diffrn_reflns_theta_max     25.02
_diffrn_reflns_theta_full     25.02
_diffrn_measured_fraction_theta_max     0.981
_diffrn_measured_fraction_theta_full     0.981
_diffrn_reflns_limit_h_min     -11
_diffrn_reflns_limit_h_max     11
_diffrn_reflns_limit_k_min     -10
_diffrn_reflns_limit_k_max     12
_diffrn_reflns_limit_l_min     -16
_diffrn_reflns_limit_l_max     18
_diffrn_standards_number     0
_diffrn_standards_interval_count     ?
_diffrn_standards_interval_time     ?
_diffrn_standards_decay_%     ?
_refine_special_details
;
Refinement of <i>F</i>^2^ against ALL reflections. The weighted <i>R</i>-factor
<i>wR</i> and goodness of fit <i>S</i> are based on <i>F</i>^2^, conventional
<i>R</i>-factors <i>R</i> are based on <i>F</i>, with <i>F</i> set to zero for
negative <i>F</i>^2^. The threshold expression of <i>F</i>^2^ >
\s(<i>F</i>^2^) is used only for calculating <i>R</i>-factors(gt) <i>etc</i>.
and is not relevant to the choice of reflections for refinement.
<i>R</i>-factors based on <i>F</i>^2^ are statistically about twice as large
as those based on <i>F</i>, and <i>R</i>- factors based on ALL data will be
even larger.
;
_reflns_number_total     4972
_reflns_number_gt     4669
_reflns_threshold_expression     I>2sigma(I)
_refine_ls_structure_factor_coef     Fsqd
_refine_ls_matrix_type     full
_refine_ls_R_factor_all     0.0348
_refine_ls_R_factor_gt     0.0331
_refine_ls_wR_factor_gt     0.0851
_refine_ls_wR_factor_ref     0.0864
_refine_ls_goodness_of_fit_ref     1.035
_refine_ls_restrained_S_all     1.035
_refine_ls_number_reflns     4972
_refine_ls_number_parameters     416
_refine_ls_number_restraints     0
_refine_ls_hydrogen_treatment     constr
_refine_ls_weighting_scheme     calc
_refine_ls_weighting_details
         'calc w=1/[\s^2^(Fo^2^)+(0.0565P)^2^+0.0000P] where P=(Fo^2^+2Fc^2^)/3'
_atom_sites_solution_hydrogens     geom
_atom_sites_solution_primary     direct
_atom_sites_solution_secondary     difmap
_refine_ls_shift/su_max     0.002
_refine_ls_shift/su_mean     0.000
_refine_diff_density_max     1.262
_refine_diff_density_min     -1.231
_refine_ls_extinction_method     none
_refine_ls_extinction_coef     ?
loop_
    _atom_type_symbol
    _atom_type_description
    _atom_type_scat_dispersion_real
    _atom_type_scat_dispersion_imag
    _atom_type_scat_source
    'C' 'C' 0.0033 0.0016
                         'International Tables Vol C Tables 4.2.6.8 and 6.1.1.4'
    'H' 'H' 0.0000 0.0000
                         'International Tables Vol C Tables 4.2.6.8 and 6.1.1.4'
    'N' 'N' 0.0061 0.0033
                         'International Tables Vol C Tables 4.2.6.8 and 6.1.1.4'
    'O' 'O' 0.0106 0.0060
                         'International Tables Vol C Tables 4.2.6.8 and 6.1.1.4'
    'Ce' 'Ce' -0.2486 2.6331
                         'International Tables Vol C Tables 4.2.6.8 and 6.1.1.4'
_computing_data_collection     'APEX2 (Bruker, 2007)'
_computing_cell_refinement     'SAINT (Bruker, 2007)'
_computing_data_reduction     'SAINT (Bruker, 2007)'
_computing_structure_solution     'SHELXTL (Sheldrick, 2008)'
_computing_structure_refinement     'SHELXTL (Sheldrick, 2008)'
_computing_molecular_graphics     'SHELXTL (Sheldrick, 2008)'
_computing_publication_material     'SHELXTL (Sheldrick, 2008)'
loop_
    _atom_site_type_symbol
    _atom_site_label
    _atom_site_fract_x
    _atom_site_fract_y
    _atom_site_fract_z
    _atom_site_U_iso_or_equiv
    _atom_site_adp_type
    _atom_site_calc_flag
    _atom_site_refinement_flags
    _atom_site_occupancy
    _atom_site_symmetry_multiplicity
    _atom_site_disorder_assembly
    _atom_site_disorder_group
    Ce Ce1 0.731679(19) 0.960889(17) 0.503370(11) 0.01875(9) Uani d . 1 1 . .
    C C7 0.5111(4) 1.0993(4) 0.3253(2) 0.0249(7) Uani d . 1 1 . .
    C C3 0.5318(4) 1.1620(4) 0.2339(2) 0.0259(7) Uani d . 1 1 . .
    C C2 0.4389(4) 1.1697(4) 0.1751(2) 0.0288(8) Uani d . 1 1 . .
    H H2 0.3671 1.1309 0.1903 0.035 Uiso calc R 1 1 . .
    C C1 0.4534(4) 1.2359(4) 0.0934(2) 0.0299(8) Uani d . 1 1 . .
    C C6 0.5503(5) 1.3043(4) 0.0741(2) 0.0353(9) Uani d . 1 1 . .
    H H6 0.5531 1.3560 0.0215 0.042 Uiso calc R 1 1 . .
    C C5 0.6427(5) 1.2962(4) 0.1326(2) 0.0323(8) Uani d . 1 1 . .
    C C4 0.6388(4) 1.2197(4) 0.2109(2) 0.0299(8) Uani d . 1 1 . .
    H H4 0.7079 1.2070 0.2481 0.036 Uiso calc R 1 1 . .
    C C9 0.3250(5) 1.1435(5) 0.0155(3) 0.0385(9) Uani d . 1 1 . .
    C C10 0.2671(5) 1.1588(4) -0.0677(2) 0.0364(9) Uani d . 1 1 . .
    C C14 0.1640(6) 1.1015(5) -0.0707(3) 0.0480(11) Uani d . 1 1 . .
    H H14 0.1281 1.0590 -0.0213 0.058 Uiso calc R 1 1 . .
    C C13 0.1153(6) 1.1087(6) -0.1486(3) 0.0575(13) Uani d . 1 1 . .
    H H13 0.0458 1.0705 -0.1502 0.069 Uiso calc R 1 1 . .
    C C12 0.2624(7) 1.2209(6) -0.2179(3) 0.0562(13) Uani d . 1 1 . .
    H H12 0.2969 1.2615 -0.2687 0.067 Uiso calc R 1 1 . .
    C C11 0.3175(6) 1.2199(5) -0.1436(3) 0.0496(11) Uani d . 1 1 . .
    H H11 0.3869 1.2593 -0.1445 0.059 Uiso calc R 1 1 . .
    C C8 0.7431(5) 1.3750(5) 0.1128(3) 0.0398(10) Uani d . 1 1 . .
    C C21 1.1064(4) 0.7882(3) 0.5569(2) 0.0212(7) Uani d . 1 1 . .
    C C17 1.2354(4) 0.6476(3) 0.5727(2) 0.0210(7) Uani d . 1 1 . .
    C C16 1.3614(4) 0.6391(4) 0.6063(2) 0.0254(7) Uani d . 1 1 . .
    H H16 1.3649 0.7207 0.6183 0.031 Uiso calc R 1 1 . .
    C C15 1.4816(4) 0.5108(4) 0.6220(2) 0.0267(7) Uani d . 1 1 . .
    C C20 1.4817(4) 0.3891(4) 0.6011(2) 0.0267(8) Uani d . 1 1 . .
    H H20 1.5633 0.3028 0.6113 0.032 Uiso calc R 1 1 . .
    C C19 1.3580(4) 0.3973(4) 0.5645(2) 0.0230(7) Uani d . 1 1 . .
    C C18 1.2335(4) 0.5254(3) 0.5521(2) 0.0223(7) Uani d . 1 1 . .
    H H18 1.1491 0.5296 0.5301 0.027 Uiso calc R 1 1 . .
    C C23 1.6591(5) 0.4429(4) 0.7281(3) 0.0389(9) Uani d . 1 1 . .
    C C24 1.7777(4) 0.4767(4) 0.7573(3) 0.0337(9) Uani d . 1 1 . .
    C C28 1.8537(5) 0.5516(5) 0.7061(3) 0.0429(10) Uani d . 1 1 . .
    H H28 1.8401 0.5784 0.6487 0.052 Uiso calc R 1 1 . .
    C C27 1.9499(5) 0.5854(5) 0.7425(3) 0.0487(12) Uani d . 1 1 . .
    H H27 1.9997 0.6369 0.7083 0.058 Uiso calc R 1 1 . .
    C C26 1.9051(5) 0.4746(5) 0.8713(3) 0.0410(10) Uani d . 1 1 . .
    H H26 1.9236 0.4468 0.9280 0.049 Uiso calc R 1 1 . .
    C C25 1.8059(5) 0.4367(5) 0.8415(3) 0.0388(10) Uani d . 1 1 . .
    H H25 1.7583 0.3848 0.8773 0.047 Uiso calc R 1 1 . .
    C C22 1.3639(4) 0.2695(4) 0.5316(2) 0.0266(7) Uani d . 1 1 . .
    N N1 0.3669(4) 1.2433(4) 0.0286(2) 0.0359(8) Uani d . 1 1 . .
    H H2A 0.4223 1.2574 -0.0215 0.043 Uiso d R 1 1 . .
    N N2 0.1632(5) 1.1672(5) -0.2205(3) 0.0572(11) Uani d . 1 1 . .
    N N3 1.6082(4) 0.5117(3) 0.6555(2) 0.0326(7) Uani d . 1 1 . .
    H H3A 1.6550 0.5606 0.6263 0.039 Uiso calc R 1 1 . .
    N N4 1.9759(4) 0.5488(4) 0.8236(2) 0.0443(9) Uani d . 1 1 . .
    O O1 0.3837(3) 1.0938(3) 0.35242(16) 0.0368(6) Uani d . 1 1 . .
    O O2 0.6201(3) 1.0635(3) 0.36808(16) 0.0342(6) Uani d . 1 1 . .
    O O3 0.8519(5) 1.3290(5) 0.1605(3) 0.0757(13) Uani d . 1 1 . .
    H H3 0.8914 1.3846 0.1553 0.114 Uiso calc R 1 1 . .
    O O4 0.7212(4) 1.4718(4) 0.0589(2) 0.0537(9) Uani d . 1 1 . .
    O O5 0.3353(5) 1.0419(4) 0.0661(2) 0.0589(10) Uani d . 1 1 . .
    O O6 0.9822(3) 0.7910(2) 0.54280(17) 0.0303(6) Uani d . 1 1 . .
    O O7 1.1291(3) 0.8947(2) 0.56132(17) 0.0300(6) Uani d . 1 1 . .
    O O8 1.4778(3) 0.1545(3) 0.53961(18) 0.0381(6) Uani d . 1 1 . .
    O O9 1.2553(4) 0.2827(3) 0.4946(3) 0.0585(10) Uani d . 1 1 . .
    O O10 1.6089(5) 0.3622(5) 0.7707(2) 0.0748(13) Uani d . 1 1 . .
    O O1W 0.9238(4) 0.8370(3) 0.37514(18) 0.0537(8) Uani d . 1 1 . .
    H H1WB 0.8907 0.7774 0.3687 0.064 Uiso d R 1 1 . .
    H H1WA 0.9094 0.8880 0.3282 0.064 Uiso d R 1 1 . .
    O O2W 0.7983(3) 1.0672(3) 0.61536(17) 0.0369(6) Uani d . 1 1 . .
    H H2WB 0.8768 1.0855 0.5974 0.044 Uiso d R 1 1 . .
    H H2WA 0.8080 1.0189 0.6634 0.044 Uiso d R 1 1 . .
    O O3W 0.7921(9) 0.0666(7) 0.7882(3) 0.141(3) Uani d . 1 1 . .
    H H3WA 0.7410 0.1497 0.7680 0.169 Uiso d R 1 1 . .
    H H3WB 0.7469 0.0249 0.8251 0.169 Uiso d R 1 1 . .
loop_
    _atom_site_aniso_label
    _atom_site_aniso_U_11
    _atom_site_aniso_U_22
    _atom_site_aniso_U_33
    _atom_site_aniso_U_12
    _atom_site_aniso_U_13
    _atom_site_aniso_U_23
    Ce1 0.01952(13) 0.01527(12) 0.02393(13) -0.00835(9) -0.00774(8) 0.00066(8)
    C7 0.0299(19) 0.0230(18) 0.0252(17) -0.0131(15) -0.0082(14) 0.0005(14)
    C3 0.0283(19) 0.0244(18) 0.0276(18) -0.0127(15) -0.0074(14) 0.0006(14)
    C2 0.032(2) 0.032(2) 0.0277(18) -0.0182(17) -0.0085(15) 0.0009(15)
    C1 0.036(2) 0.032(2) 0.0289(18) -0.0183(17) -0.0137(16) 0.0009(15)
    C6 0.044(2) 0.040(2) 0.0303(19) -0.026(2) -0.0115(17) 0.0070(17)
    C5 0.038(2) 0.037(2) 0.0312(19) -0.0241(18) -0.0091(16) 0.0024(16)
    C4 0.034(2) 0.032(2) 0.0304(19) -0.0181(17) -0.0119(16) 0.0007(15)
    C9 0.047(2) 0.044(2) 0.036(2) -0.028(2) -0.0153(18) 0.0044(19)
    C10 0.046(2) 0.038(2) 0.032(2) -0.0217(19) -0.0141(17) 0.0011(17)
    C14 0.058(3) 0.059(3) 0.042(2) -0.035(3) -0.018(2) 0.000(2)
    C13 0.062(3) 0.064(3) 0.058(3) -0.027(3) -0.026(3) -0.016(3)
    C12 0.070(3) 0.068(3) 0.032(2) -0.027(3) -0.016(2) -0.001(2)
    C11 0.062(3) 0.056(3) 0.040(2) -0.034(3) -0.012(2) 0.001(2)
    C8 0.051(3) 0.051(3) 0.035(2) -0.037(2) -0.0121(19) 0.0044(19)
    C21 0.0236(17) 0.0231(17) 0.0196(16) -0.0112(14) -0.0054(13) -0.0020(13)
    C17 0.0207(17) 0.0190(17) 0.0262(17) -0.0101(14) -0.0072(13) 0.0006(13)
    C16 0.0284(19) 0.0244(18) 0.0305(18) -0.0159(15) -0.0086(14) -0.0013(14)
    C15 0.0250(18) 0.0271(19) 0.0315(18) -0.0121(15) -0.0116(15) 0.0016(15)
    C20 0.0250(18) 0.0212(18) 0.0341(19) -0.0086(15) -0.0094(15) 0.0008(14)
    C19 0.0227(17) 0.0216(17) 0.0273(17) -0.0114(14) -0.0059(14) 0.0006(14)
    C18 0.0204(17) 0.0209(17) 0.0302(18) -0.0115(14) -0.0069(14) -0.0018(14)
    C23 0.040(2) 0.040(2) 0.046(2) -0.023(2) -0.0188(19) 0.0057(19)
    C24 0.029(2) 0.034(2) 0.042(2) -0.0148(17) -0.0149(17) 0.0018(17)
    C28 0.043(2) 0.060(3) 0.037(2) -0.030(2) -0.0140(18) 0.006(2)
    C27 0.046(3) 0.071(3) 0.046(2) -0.041(3) -0.015(2) 0.008(2)
    C26 0.039(2) 0.053(3) 0.036(2) -0.023(2) -0.0123(18) 0.0020(19)
    C25 0.038(2) 0.045(2) 0.041(2) -0.024(2) -0.0171(18) 0.0103(19)
    C22 0.0270(19) 0.0203(18) 0.0343(19) -0.0124(15) -0.0035(15) -0.0009(14)
    N1 0.049(2) 0.045(2) 0.0279(16) -0.0308(17) -0.0168(15) 0.0070(14)
    N2 0.068(3) 0.060(3) 0.042(2) -0.014(2) -0.026(2) -0.0129(19)
    N3 0.0294(17) 0.0320(17) 0.0443(18) -0.0168(14) -0.0195(14) 0.0048(14)
    N4 0.043(2) 0.064(2) 0.0414(19) -0.035(2) -0.0151(16) 0.0026(17)
    O1 0.0304(15) 0.0464(17) 0.0334(14) -0.0189(13) -0.0077(11) 0.0105(12)
    O2 0.0380(15) 0.0454(16) 0.0303(13) -0.0250(13) -0.0175(12) 0.0055(12)
    O3 0.088(3) 0.102(3) 0.083(3) -0.080(3) -0.057(2) 0.047(2)
    O4 0.074(2) 0.061(2) 0.0481(18) -0.0527(19) -0.0203(16) 0.0207(16)
    O5 0.099(3) 0.059(2) 0.0472(18) -0.057(2) -0.0355(19) 0.0185(16)
    O6 0.0256(13) 0.0224(13) 0.0483(15) -0.0106(11) -0.0172(12) -0.0009(11)
    O7 0.0316(14) 0.0194(12) 0.0454(15) -0.0148(11) -0.0152(12) 0.0045(11)
    O8 0.0426(17) 0.0220(14) 0.0433(16) -0.0051(12) -0.0116(13) -0.0035(11)
    O9 0.051(2) 0.0288(16) 0.111(3) -0.0155(14) -0.041(2) -0.0168(17)
    O10 0.089(3) 0.099(3) 0.076(2) -0.076(3) -0.051(2) 0.042(2)
    O1W 0.069(2) 0.0480(19) 0.0349(16) -0.0105(17) -0.0130(15) -0.0133(14)
    O2W 0.0388(16) 0.0416(16) 0.0379(15) -0.0226(13) -0.0083(12) -0.0033(12)
    O3W 0.230(8) 0.154(6) 0.076(3) -0.129(6) -0.007(4) 0.011(4)
_geom_special_details
;
All e.s.d.'s (except the e.s.d. in the dihedral angle between two l.s. planes)
are estimated using the full covariance matrix. The cell e.s.d.'s are taken
into account individually in the estimation of e.s.d.'s in distances, angles
and torsion angles; correlations between e.s.d.'s in cell parameters are only
used when they are defined by crystal symmetry. An approximate (isotropic)
treatment of cell e.s.d.'s is used for estimating e.s.d.'s involving l.s.
planes.
;
loop_
    _geom_bond_atom_site_label_1
    _geom_bond_atom_site_label_2
    _geom_bond_site_symmetry_2
    _geom_bond_distance
    _geom_bond_publ_flag
    Ce1 O1 2_676 2.446(2) ?
    Ce1 O2 . 2.477(2) ?
    Ce1 O6 . 2.442(2) ?
    Ce1 O7 2_776 2.452(2) ?
    Ce1 O8 1_465 2.447(3) ?
    Ce1 O9 2_766 2.530(3) ?
    Ce1 O1W . 2.552(3) ?
    Ce1 O2W . 2.553(3) ?
    C7 O1 . 1.248(4) ?
    C7 O2 . 1.252(4) ?
    C7 C3 . 1.517(5) ?
    C3 C4 . 1.385(5) ?
    C3 C2 . 1.386(5) ?
    C2 C1 . 1.392(5) ?
    C2 H2 . 0.9300 ?
    C1 C6 . 1.385(5) ?
    C1 N1 . 1.419(4) ?
    C6 C5 . 1.377(5) ?
    C6 H6 . 0.9300 ?
    C5 C4 . 1.383(5) ?
    C5 C8 . 1.501(5) ?
    C4 H4 . 0.9300 ?
    C9 O5 . 1.224(5) ?
    C9 N1 . 1.344(5) ?
    C9 C10 . 1.492(5) ?
    C10 C11 . 1.386(6) ?
    C10 C14 . 1.387(6) ?
    C14 C13 . 1.386(6) ?
    C14 H14 . 0.9300 ?
    C13 N2 . 1.316(7) ?
    C13 H13 . 0.9300 ?
    C12 N2 . 1.322(7) ?
    C12 C11 . 1.381(6) ?
    C12 H12 . 0.9300 ?
    C11 H11 . 0.9300 ?
    C8 O4 . 1.205(5) ?
    C8 O3 . 1.291(5) ?
    C21 O6 . 1.252(4) ?
    C21 O7 . 1.256(4) ?
    C21 C17 . 1.496(5) ?
    C17 C16 . 1.385(5) ?
    C17 C18 . 1.393(5) ?
    C16 C15 . 1.379(5) ?
    C16 H16 . 0.9300 ?
    C15 C20 . 1.381(5) ?
    C15 N3 . 1.431(4) ?
    C20 C19 . 1.394(5) ?
    C20 H20 . 0.9300 ?
    C19 C18 . 1.387(5) ?
    C19 C22 . 1.498(5) ?
    C18 H18 . 0.9300 ?
    C23 O10 . 1.220(5) ?
    C23 N3 . 1.326(5) ?
    C23 C24 . 1.508(5) ?
    C24 C25 . 1.382(5) ?
    C24 C28 . 1.384(6) ?
    C28 C27 . 1.374(6) ?
    C28 H28 . 0.9300 ?
    C27 N4 . 1.326(6) ?
    C27 H27 . 0.9300 ?
    C26 N4 . 1.324(6) ?
    C26 C25 . 1.369(6) ?
    C26 H26 . 0.9300 ?
    C25 H25 . 0.9300 ?
    C22 O9 . 1.247(4) ?
    C22 O8 . 1.248(4) ?
    N1 H2A . 0.8998 ?
    N3 H3A . 0.8600 ?
    O1 Ce1 2_676 2.446(2) ?
    O3 H3 . 0.8200 ?
    O7 Ce1 2_776 2.452(2) ?
    O8 Ce1 1_645 2.447(3) ?
    O9 Ce1 2_766 2.530(3) ?
    O1W H1WB . 0.8499 ?
    O1W H1WA . 0.8495 ?
    O2W H2WB . 0.8506 ?
    O2W H2WA . 0.8495 ?
    O3W H3WA . 0.8496 ?
    O3W H3WB . 0.8500 ?
loop_
    _geom_angle_atom_site_label_1
    _geom_angle_atom_site_label_2
    _geom_angle_atom_site_label_3
    _geom_angle_site_symmetry_1
    _geom_angle_site_symmetry_3
    _geom_angle
    _geom_angle_publ_flag
    O6 Ce1 O1 . 2_676 87.00(9) ?
    O6 Ce1 O8 . 1_465 150.29(9) ?
    O1 Ce1 O8 2_676 1_465 71.37(9) ?
    O6 Ce1 O7 . 2_776 85.08(8) ?
    O1 Ce1 O7 2_676 2_776 137.06(9) ?
    O8 Ce1 O7 1_465 2_776 96.89(9) ?
    O6 Ce1 O2 . . 136.56(9) ?
    O1 Ce1 O2 2_676 . 131.89(9) ?
    O8 Ce1 O2 1_465 . 72.04(9) ?
    O7 Ce1 O2 2_776 . 77.34(8) ?
    O6 Ce1 O9 . 2_766 71.67(9) ?
    O1 Ce1 O9 2_676 2_766 72.84(12) ?
    O8 Ce1 O9 1_465 2_766 118.35(10) ?
    O7 Ce1 O9 2_776 2_766 141.86(11) ?
    O2 Ce1 O9 . 2_766 98.94(10) ?
    O6 Ce1 O1W . . 66.88(9) ?
    O1 Ce1 O1W 2_676 . 140.12(10) ?
    O8 Ce1 O1W 1_465 . 141.96(9) ?
    O7 Ce1 O1W 2_776 . 72.58(10) ?
    O2 Ce1 O1W . . 70.00(10) ?
    O9 Ce1 O1W 2_766 . 70.61(12) ?
    O6 Ce1 O2W . . 72.59(9) ?
    O1 Ce1 O2W 2_676 . 70.31(9) ?
    O8 Ce1 O2W 1_465 . 80.89(9) ?
    O7 Ce1 O2W 2_776 . 67.04(9) ?
    O2 Ce1 O2W . . 131.79(9) ?
    O9 Ce1 O2W 2_766 . 129.14(10) ?
    O1W Ce1 O2W . . 124.10(10) ?
    O1 C7 O2 . . 125.7(3) ?
    O1 C7 C3 . . 116.8(3) ?
    O2 C7 C3 . . 117.4(3) ?
    C4 C3 C2 . . 119.9(3) ?
    C4 C3 C7 . . 119.1(3) ?
    C2 C3 C7 . . 120.8(3) ?
    C3 C2 C1 . . 119.7(3) ?
    C3 C2 H2 . . 120.1 ?
    C1 C2 H2 . . 120.1 ?
    C6 C1 C2 . . 119.6(3) ?
    C6 C1 N1 . . 117.3(3) ?
    C2 C1 N1 . . 123.1(3) ?
    C5 C6 C1 . . 120.2(4) ?
    C5 C6 H6 . . 119.9 ?
    C1 C6 H6 . . 119.9 ?
    C6 C5 C4 . . 120.1(3) ?
    C6 C5 C8 . . 120.1(3) ?
    C4 C5 C8 . . 119.8(3) ?
    C5 C4 C3 . . 119.9(3) ?
    C5 C4 H4 . . 120.0 ?
    C3 C4 H4 . . 120.0 ?
    O5 C9 N1 . . 124.0(4) ?
    O5 C9 C10 . . 119.6(4) ?
    N1 C9 C10 . . 116.4(3) ?
    C11 C10 C14 . . 118.0(4) ?
    C11 C10 C9 . . 123.6(4) ?
    C14 C10 C9 . . 118.3(4) ?
    C13 C14 C10 . . 118.9(5) ?
    C13 C14 H14 . . 120.5 ?
    C10 C14 H14 . . 120.5 ?
    N2 C13 C14 . . 122.8(5) ?
    N2 C13 H13 . . 118.6 ?
    C14 C13 H13 . . 118.6 ?
    N2 C12 C11 . . 123.5(5) ?
    N2 C12 H12 . . 118.3 ?
    C11 C12 H12 . . 118.3 ?
    C12 C11 C10 . . 118.5(5) ?
    C12 C11 H11 . . 120.8 ?
    C10 C11 H11 . . 120.8 ?
    O4 C8 O3 . . 124.6(4) ?
    O4 C8 C5 . . 122.7(4) ?
    O3 C8 C5 . . 112.8(4) ?
    O6 C21 O7 . . 124.9(3) ?
    O6 C21 C17 . . 117.5(3) ?
    O7 C21 C17 . . 117.6(3) ?
    C16 C17 C18 . . 119.4(3) ?
    C16 C17 C21 . . 119.3(3) ?
    C18 C17 C21 . . 121.3(3) ?
    C15 C16 C17 . . 120.6(3) ?
    C15 C16 H16 . . 119.7 ?
    C17 C16 H16 . . 119.7 ?
    C16 C15 C20 . . 120.5(3) ?
    C16 C15 N3 . . 117.0(3) ?
    C20 C15 N3 . . 122.4(3) ?
    C15 C20 C19 . . 119.2(3) ?
    C15 C20 H20 . . 120.4 ?
    C19 C20 H20 . . 120.4 ?
    C18 C19 C20 . . 120.4(3) ?
    C18 C19 C22 . . 119.1(3) ?
    C20 C19 C22 . . 120.3(3) ?
    C19 C18 C17 . . 119.8(3) ?
    C19 C18 H18 . . 120.1 ?
    C17 C18 H18 . . 120.1 ?
    O10 C23 N3 . . 122.6(4) ?
    O10 C23 C24 . . 121.9(4) ?
    N3 C23 C24 . . 115.5(3) ?
    C25 C24 C28 . . 118.2(4) ?
    C25 C24 C23 . . 117.8(4) ?
    C28 C24 C23 . . 123.9(3) ?
    C27 C28 C24 . . 118.2(4) ?
    C27 C28 H28 . . 120.9 ?
    C24 C28 H28 . . 120.9 ?
    N4 C27 C28 . . 123.8(4) ?
    N4 C27 H27 . . 118.1 ?
    C28 C27 H27 . . 118.1 ?
    N4 C26 C25 . . 123.4(4) ?
    N4 C26 H26 . . 118.3 ?
    C25 C26 H26 . . 118.3 ?
    C26 C25 C24 . . 119.0(4) ?
    C26 C25 H25 . . 120.5 ?
    C24 C25 H25 . . 120.5 ?
    O9 C22 O8 . . 121.8(3) ?
    O9 C22 C19 . . 118.4(3) ?
    O8 C22 C19 . . 119.8(3) ?
    C9 N1 C1 . . 125.9(3) ?
    C9 N1 H2A . . 105.5 ?
    C1 N1 H2A . . 105.1 ?
    C13 N2 C12 . . 118.3(4) ?
    C23 N3 C15 . . 125.0(3) ?
    C23 N3 H3A . . 117.5 ?
    C15 N3 H3A . . 117.5 ?
    C26 N4 C27 . . 117.4(4) ?
    C7 O1 Ce1 . 2_676 131.8(2) ?
    C7 O2 Ce1 . . 149.8(2) ?
    C8 O3 H3 . . 109.5 ?
    C21 O6 Ce1 . . 139.3(2) ?
    C21 O7 Ce1 . 2_776 147.2(2) ?
    C22 O8 Ce1 . 1_645 159.1(3) ?
    C22 O9 Ce1 . 2_766 106.3(2) ?
    Ce1 O1W H1WB . . 101.1 ?
    Ce1 O1W H1WA . . 112.4 ?
    H1WB O1W H1WA . . 101.8 ?
    Ce1 O2W H2WB . . 113.4 ?
    Ce1 O2W H2WA . . 113.3 ?
    H2WB O2W H2WA . . 110.7 ?
    H3WA O3W H3WB . . 120.4 ?
loop_
    _geom_torsion_atom_site_label_1
    _geom_torsion_atom_site_label_2
    _geom_torsion_atom_site_label_3
    _geom_torsion_atom_site_label_4
    _geom_torsion_site_symmetry_1
    _geom_torsion_site_symmetry_2
    _geom_torsion_site_symmetry_3
    _geom_torsion_site_symmetry_4
    _geom_torsion
    _geom_torsion_publ_flag
    O1 C7 C3 C4 . . . . 155.7(4) ?
    O2 C7 C3 C4 . . . . -21.2(5) ?
    O1 C7 C3 C2 . . . . -20.4(5) ?
    O2 C7 C3 C2 . . . . 162.7(3) ?
    C4 C3 C2 C1 . . . . -0.2(6) ?
    C7 C3 C2 C1 . . . . 175.9(3) ?
    C3 C2 C1 C6 . . . . -5.8(6) ?
    C3 C2 C1 N1 . . . . 177.5(4) ?
    C2 C1 C6 C5 . . . . 6.0(6) ?
    N1 C1 C6 C5 . . . . -177.1(4) ?
    C1 C6 C5 C4 . . . . -0.1(6) ?
    C1 C6 C5 C8 . . . . -177.7(4) ?
    C6 C5 C4 C3 . . . . -5.9(6) ?
    C8 C5 C4 C3 . . . . 171.6(4) ?
    C2 C3 C4 C5 . . . . 6.0(6) ?
    C7 C3 C4 C5 . . . . -170.1(3) ?
    O5 C9 C10 C11 . . . . -147.1(5) ?
    N1 C9 C10 C11 . . . . 31.2(7) ?
    O5 C9 C10 C14 . . . . 29.0(7) ?
    N1 C9 C10 C14 . . . . -152.7(4) ?
    C11 C10 C14 C13 . . . . -0.4(7) ?
    C9 C10 C14 C13 . . . . -176.8(5) ?
    C10 C14 C13 N2 . . . . 0.3(8) ?
    N2 C12 C11 C10 . . . . 0.3(8) ?
    C14 C10 C11 C12 . . . . 0.2(7) ?
    C9 C10 C11 C12 . . . . 176.3(5) ?
    C6 C5 C8 O4 . . . . 18.6(7) ?
    C4 C5 C8 O4 . . . . -158.9(4) ?
    C6 C5 C8 O3 . . . . -162.3(4) ?
    C4 C5 C8 O3 . . . . 20.1(6) ?
    O6 C21 C17 C16 . . . . -166.5(3) ?
    O7 C21 C17 C16 . . . . 11.6(5) ?
    O6 C21 C17 C18 . . . . 15.4(5) ?
    O7 C21 C17 C18 . . . . -166.6(3) ?
    C18 C17 C16 C15 . . . . -2.2(5) ?
    C21 C17 C16 C15 . . . . 179.6(3) ?
    C17 C16 C15 C20 . . . . 2.8(5) ?
    C17 C16 C15 N3 . . . . 179.1(3) ?
    C16 C15 C20 C19 . . . . -0.5(5) ?
    N3 C15 C20 C19 . . . . -176.6(3) ?
    C15 C20 C19 C18 . . . . -2.4(5) ?
    C15 C20 C19 C22 . . . . 172.8(3) ?
    C20 C19 C18 C17 . . . . 3.0(5) ?
    C22 C19 C18 C17 . . . . -172.2(3) ?
    C16 C17 C18 C19 . . . . -0.7(5) ?
    C21 C17 C18 C19 . . . . 177.5(3) ?
    O10 C23 C24 C25 . . . . -12.8(7) ?
    N3 C23 C24 C25 . . . . 164.2(4) ?
    O10 C23 C24 C28 . . . . 170.6(5) ?
    N3 C23 C24 C28 . . . . -12.3(6) ?
    C25 C24 C28 C27 . . . . -1.7(7) ?
    C23 C24 C28 C27 . . . . 174.8(4) ?
    C24 C28 C27 N4 . . . . 0.9(8) ?
    N4 C26 C25 C24 . . . . 0.3(7) ?
    C28 C24 C25 C26 . . . . 1.2(6) ?
    C23 C24 C25 C26 . . . . -175.5(4) ?
    C18 C19 C22 O9 . . . . -0.5(5) ?
    C20 C19 C22 O9 . . . . -175.7(4) ?
    C18 C19 C22 O8 . . . . 177.5(3) ?
    C20 C19 C22 O8 . . . . 2.3(5) ?
    O5 C9 N1 C1 . . . . 11.9(7) ?
    C10 C9 N1 C1 . . . . -166.3(4) ?
    C6 C1 N1 C9 . . . . 148.1(4) ?
    C2 C1 N1 C9 . . . . -35.2(6) ?
    C14 C13 N2 C12 . . . . 0.2(8) ?
    C11 C12 N2 C13 . . . . -0.5(8) ?
    O10 C23 N3 C15 . . . . 5.8(7) ?
    C24 C23 N3 C15 . . . . -171.2(3) ?
    C16 C15 N3 C23 . . . . 123.6(4) ?
    C20 C15 N3 C23 . . . . -60.1(5) ?
    C25 C26 N4 C27 . . . . -1.1(7) ?
    C28 C27 N4 C26 . . . . 0.5(8) ?
    O2 C7 O1 Ce1 . . . 2_676 7.2(6) ?
    C3 C7 O1 Ce1 . . . 2_676 -169.5(2) ?
    O1 C7 O2 Ce1 . . . . 4.2(8) ?
    C3 C7 O2 Ce1 . . . . -179.1(3) ?
    O6 Ce1 O2 C7 . . . . 134.9(5) ?
    O1 Ce1 O2 C7 2_676 . . . -12.8(5) ?
    O8 Ce1 O2 C7 1_465 . . . -54.9(5) ?
    O7 Ce1 O2 C7 2_776 . . . -156.5(5) ?
    O9 Ce1 O2 C7 2_766 . . . 62.2(5) ?
    O1W Ce1 O2 C7 . . . . 127.6(5) ?
    O2W Ce1 O2 C7 . . . . -114.0(5) ?
    O7 C21 O6 Ce1 . . . . 7.3(6) ?
    C17 C21 O6 Ce1 . . . . -174.9(2) ?
    O1 Ce1 O6 C21 2_676 . . . -112.6(4) ?
    O8 Ce1 O6 C21 1_465 . . . -70.1(4) ?
    O7 Ce1 O6 C21 2_776 . . . 25.2(3) ?
    O2 Ce1 O6 C21 . . . . 90.9(4) ?
    O9 Ce1 O6 C21 2_766 . . . 174.5(4) ?
    O1W Ce1 O6 C21 . . . . 98.3(4) ?
    O2W Ce1 O6 C21 . . . . -42.3(3) ?
    O6 C21 O7 Ce1 . . . 2_776 -112.8(4) ?
    C17 C21 O7 Ce1 . . . 2_776 69.4(5) ?
    O9 C22 O8 Ce1 . . . 1_645 85.9(8) ?
    C19 C22 O8 Ce1 . . . 1_645 -92.0(8) ?
    O8 C22 O9 Ce1 . . . 2_766 20.5(5) ?
    C19 C22 O9 Ce1 . . . 2_766 -161.5(2) ?
loop_
    _geom_hbond_atom_site_label_D
    _geom_hbond_atom_site_label_H
    _geom_hbond_atom_site_label_A
    _geom_hbond_site_symmetry_A
    _geom_hbond_distance_DH
    _geom_hbond_distance_HA
    _geom_hbond_distance_DA
    _geom_hbond_angle_DHA
    O1W H1WA N2 2_675 0.85 2.21 2.756(5) 122.1
    O2W H2WB O1W 2_776 0.85 2.53 3.297(5) 150.4
    O2W H2WA O3W 1_565 0.85 2.07 2.728(6) 133.3
    O3W H3WA O10 1_455 0.85 2.06 2.856(8) 156.8
    O3W H3WB O5 2_666 0.85 1.92 2.742(6) 161.0
    O3 H3 N4 2_876 0.82 1.81 2.583(5) 155.6
