# Supplementary material for: Poly[[diaqua­[μ2-3-carb­oxy-5-(pyridine-4-carboxamido)­benzoato][μ4-5-(pyridine-4-carboxamido)­isophthalato]cerium(III)] monohydrate]
Source: Acta Crystallogr Sect E Struct Rep Online. 2012 Apr 4;68(Pt 5):m530. doi: 10.1107/S1600536812013402 (PMC3344292; doi:10.1107/S1600536812013402)
Supplement: Supplementary file 2 [file e-68-0m530-Isup2.hkl]

# 
# h,k,l, Fc-squared, Fo-squared, sigma(Fo-squared) and status flag 
# 
data_I
_shelx_title ' 1 in P-1' 
_shelx_refln_list_code          4 
_shelx_F_calc_maximum      241.70 
_exptl_crystal_F_000       762.00 
_reflns_d_resolution_high  0.8401 
 
loop_ 
 _symmetry_equiv_pos_as_xyz 
 'x, y, z' 
 '-x, -y, -z' 
 
_cell_length_a     9.6742 
_cell_length_b    10.6187 
_cell_length_c    15.8542 
_cell_angle_alpha  81.443 
_cell_angle_beta   78.753 
_cell_angle_gamma  64.166 
 
_shelx_F_squared_multiplier     1.000 
 
loop_ 
 _refln_index_h 
 _refln_index_k 
 _refln_index_l 
 _refln_F_squared_calc 
 _refln_F_squared_meas 
 _refln_F_squared_sigma 
 _refln_observed_status 
   1   0   0     7176.10     6709.31    301.59 o 
   2   0   0    17122.49    17548.44   1040.37 o 
   3   0   0     1078.97     1291.16     48.21 o 
   4   0   0     2415.52     2826.40     96.97 o 
   5   0   0      992.69      994.25     51.21 o 
   6   0   0     1364.21     1400.61     90.92 o 
   7   0   0      335.92      310.97     31.94 o 
   8   0   0     3019.18     3100.99    289.64 o 
   9   0   0     1017.04     1055.06     57.33 o 
  -8   1   0     1484.30     1433.56    141.73 o 
  -7   1   0     1857.10     1675.27    123.77 o 
  -6   1   0     2185.77     2290.84    110.88 o 
  -5   1   0      238.88      258.82     19.90 o 
  -4   1   0     5379.12     5671.99    285.08 o 
  -3   1   0        2.19        6.19      4.57 o 
  -2   1   0    10522.30     9975.97   1191.95 o 
  -1   1   0      901.63      790.75     18.88 o 
   0   1   0     6961.37     8006.13     72.92 o 
   1   1   0     3822.69     4118.53     45.45 o 
   2   1   0     4313.02     4312.55    541.14 o 
   3   1   0      465.90      502.69     27.52 o 
   4   1   0      161.12      149.44     18.11 o 
   5   1   0     6134.66     5753.05    662.36 o 
   6   1   0      779.22      738.06     79.55 o 
   7   1   0     1927.69     1848.21    196.75 o 
   8   1   0       24.42       23.38      6.96 o 
   9   1   0     1941.06     2134.15     55.63 o 
  10   1   0        2.01       10.56     12.02 o 
  -8   2   0     1348.55     1262.12     61.56 o 
  -7   2   0       33.32       18.37      7.88 o 
  -6   2   0     2626.38     2697.65    113.30 o 
  -5   2   0       59.33       77.19      7.66 o 
  -4   2   0     5166.18     5586.71    446.10 o 
  -3   2   0      691.24      813.63     79.83 o 
  -2   2   0    15878.94    15468.86   1455.08 o 
  -1   2   0    17794.33    15793.87   1063.11 o 
   0   2   0     8972.95     9566.35    223.62 o 
   1   2   0    11494.73    13167.22    108.46 o 
   2   2   0     5669.77     6632.26     75.92 o 
   3   2   0     1333.39     1382.73     39.84 o 
   4   2   0     2405.76     2372.31     38.38 o 
   5   2   0     3019.94     3030.78    310.32 o 
   6   2   0      492.31      452.71     41.01 o 
   7   2   0     2431.15     2328.98    245.11 o 
   8   2   0       41.21       39.63      7.67 o 
   9   2   0     2295.73     2482.73     79.89 o 
  10   2   0      129.60      146.93     18.84 o 
  -8   3   0     1498.48     1513.94     71.23 o 
  -7   3   0        6.67        5.92     10.80 o 
  -6   3   0     3000.17     2959.73    176.76 o 
  -5   3   0      146.44      147.05     13.60 o 
  -4   3   0     3905.13     3547.82    446.32 o 
  -3   3   0      205.19      340.36     27.20 o 
  -2   3   0     8463.67     8324.41    309.42 o 
  -1   3   0      155.60      141.13      6.33 o 
   0   3   0      172.65      174.70      7.05 o 
   1   3   0     1081.54     1327.20     28.31 o 
   2   3   0     9203.01    10350.45    105.32 o 
   3   3   0     2470.01     2743.24     54.98 o 
   4   3   0      274.39      269.99     19.06 o 
   5   3   0      644.36      594.95     23.48 o 
   6   3   0       21.42       18.80      6.09 o 
   7   3   0     1855.15     1833.40    131.03 o 
   8   3   0       85.93      101.33     14.72 o 
   9   3   0     2211.92     2343.90     58.85 o 
  10   3   0       36.53       46.09     12.44 o 
  11   3   0     1148.66     1260.76     48.90 o 
  -8   4   0      833.04      945.14     59.54 o 
  -7   4   0      192.21      189.22     28.27 o 
  -6   4   0     2477.08     2446.53     87.22 o 
  -5   4   0      605.07      586.63     26.56 o 
  -4   4   0     3784.81     3243.26    315.67 o 
  -3   4   0     1338.05     1169.20    144.81 o 
  -2   4   0     5124.25     4887.66    211.60 o 
  -1   4   0     1549.56     1815.52     75.97 o 
   0   4   0     1357.04     1330.01     67.71 o 
   1   4   0     2840.43     3009.19     47.99 o 
   2   4   0     1535.77     1689.31     40.00 o 
   3   4   0    25915.24    27800.59    228.53 o 
   4   4   0        0.46        4.55      4.70 o 
   5   4   0     3590.82     3759.84     81.47 o 
   6   4   0       39.36       32.82     10.33 o 
   7   4   0     5395.28     5660.31    116.92 o 
   8   4   0       55.56       46.01     15.03 o 
   9   4   0      548.82      581.48     42.78 o 
  10   4   0      728.05      730.89     50.90 o 
  11   4   0      971.39     1133.70     66.72 o 
  -7   5   0      215.09      257.45     34.14 o 
  -6   5   0      876.51      935.37     56.16 o 
  -5   5   0      632.13      589.57     45.92 o 
  -4   5   0     2335.91     2162.72    325.30 o 
  -3   5   0      805.10      728.23     56.58 o 
  -2   5   0     1490.44     1357.25     47.33 o 
  -1   5   0     4679.42     5311.12    522.18 o 
   0   5   0       24.58       18.79      4.17 o 
   1   5   0     3849.46     4010.91    140.56 o 
   2   5   0     1376.23     1470.13     39.63 o 
   3   5   0     8955.36     9946.69    122.69 o 
   4   5   0        1.13        1.13      4.55 o 
   5   5   0     4088.44     4665.63     94.19 o 
   6   5   0      714.61      670.27     37.70 o 
   7   5   0     3136.85     3295.70     90.34 o 
   8   5   0     3103.89     3126.39     93.91 o 
   9   5   0     2347.81     2381.13     87.15 o 
  10   5   0      530.54      513.35     43.57 o 
  11   5   0      842.83      844.66     58.55 o 
  -6   6   0     1297.14     1352.70     71.46 o 
  -5   6   0     1097.15      927.15     55.78 o 
  -4   6   0     1478.74     1321.23    177.35 o 
  -3   6   0     3357.74     3201.38    323.30 o 
  -2   6   0      180.11      186.50     20.10 o 
  -1   6   0     3048.55     3102.53     75.31 o 
   0   6   0        8.13       16.66      4.66 o 
   1   6   0     5098.16     5839.75    234.07 o 
   2   6   0      355.03      379.72     21.69 o 
   3   6   0     3400.67     3474.69     71.51 o 
   4   6   0      110.46       88.13     14.27 o 
   5   6   0     6903.95     7570.12    126.02 o 
   6   6   0     1705.29     1444.07     56.91 o 
   7   6   0     1166.32     1213.81     56.06 o 
   8   6   0      939.28      904.10     51.70 o 
   9   6   0      505.60      449.87     39.63 o 
  10   6   0      818.10      818.69     55.26 o 
  11   6   0      112.21      127.67     28.74 o 
  -5   7   0      780.54      809.82     55.73 o 
  -4   7   0      289.38      283.37     32.30 o 
  -3   7   0     2431.00     2321.90    279.94 o 
  -2   7   0       77.04       90.62     17.89 o 
  -1   7   0     1974.94     1978.31     64.89 o 
   0   7   0      699.95      665.29     36.72 o 
   1   7   0     2001.07     1948.97     62.03 o 
   2   7   0      335.48      350.35     30.14 o 
   3   7   0     2877.91     3040.13     69.73 o 
   4   7   0     1470.92     1457.55     51.74 o 
   5   7   0     4721.61     4937.07    103.49 o 
   6   7   0     3621.26     3675.70     94.28 o 
   7   7   0     1311.22     1226.77     57.94 o 
   8   7   0     5750.89     5823.90    134.85 o 
   9   7   0       82.34       79.16     20.99 o 
  10   7   0      260.69      218.90     32.87 o 
  11   7   0       68.21       71.93     23.57 o 
  -4   8   0       15.57        9.67     11.03 o 
  -3   8   0     2113.70     2078.70     86.07 o 
  -2   8   0      109.44      109.82     15.18 o 
  -1   8   0     3793.36     3806.42     97.95 o 
   0   8   0      377.10      444.00     33.29 o 
   1   8   0     8995.69     9492.65    153.49 o 
   2   8   0     1070.79     1047.45     49.16 o 
   3   8   0     2684.80     2684.52    131.05 o 
   4   8   0     2846.96     2939.93     76.68 o 
   5   8   0     2199.09     1832.94     64.33 o 
   6   8   0     2008.37     2082.22     73.01 o 
   7   8   0      536.91      463.62     37.28 o 
   8   8   0      215.32      251.58     29.49 o 
   9   8   0      404.16      373.24     36.67 o 
  10   8   0     1621.84     1568.12     78.79 o 
  -3   9   0      758.85      833.95     57.99 o 
  -2   9   0      138.56      131.89     25.12 o 
  -1   9   0     2792.11     2800.29     89.92 o 
   0   9   0     1323.40     1439.47     63.15 o 
   1   9   0      227.61      237.21     27.05 o 
   2   9   0     2266.01     2190.45     76.25 o 
   3   9   0      317.04      332.53     30.52 o 
   4   9   0     3340.79     3456.10     86.21 o 
   5   9   0       31.72       68.51     16.62 o 
   6   9   0     4565.75     4562.01    112.17 o 
   7   9   0       90.92      106.73     22.21 o 
   8   9   0     1340.56     1357.49     67.57 o 
   9   9   0      183.16      188.00     30.00 o 
  10   9   0     1377.12     1271.19     72.22 o 
  -2  10   0      817.43      795.31     58.22 o 
   0  10   0     1094.60      985.80     56.20 o 
   1  10   0      637.48      642.10     44.89 o 
   2  10   0     2813.15     2852.50     93.25 o 
   3  10   0      412.30      399.44     35.73 o 
   4  10   0     2872.65     2636.37     90.57 o 
   5  10   0      392.20      376.29     32.91 o 
   6  10   0     1764.39     1837.03     72.92 o 
   7  10   0        7.92       19.63     13.52 o 
   8  10   0      807.64      830.80     54.18 o 
   9  10   0      106.12      109.12     25.36 o 
   0  11   0      949.87      903.72     56.20 o 
   1  11   0       35.72       50.62     18.27 o 
   2  11   0     1545.55     1515.72     72.36 o 
   3  11   0       13.90       24.93     14.46 o 
   4  11   0     1634.10     1556.06     73.58 o 
   5  11   0      280.99      226.98     30.80 o 
   7  11   0      363.87      366.43     36.20 o 
   8  11   0      875.40      876.02     57.14 o 
   9  11   0      391.49      424.37     41.60 o 
   2  12   0     1625.48     1629.16     78.98 o 
   3  12   0      161.62      141.00     27.94 o 
   4  12   0     1228.66     1236.72     69.07 o 
   5  12   0      160.00      154.10     28.88 o 
   6  12   0      854.80      782.49     56.11 o 
  -5 -12   1      214.02      205.14     31.51 o 
  -4 -12   1     1962.54     1862.90     84.66 o 
  -3 -12   1        2.04       11.55     12.77 o 
  -8 -11   1     1381.13     1314.34     70.76 o 
  -7 -11   1      235.90      206.32     30.29 o 
  -6 -11   1     1127.50     1198.69     62.07 o 
  -4 -11   1     2505.87     2499.17     93.16 o 
  -3 -11   1       30.82       59.54     19.35 o 
  -2 -11   1     2782.37     2909.55     99.26 o 
  -1 -11   1      549.02      548.47     44.28 o 
  -9 -10   1      284.81      271.35     32.77 o 
  -8 -10   1     1592.39     1568.87     75.41 o 
  -7 -10   1       10.32        5.07     11.27 o 
  -6 -10   1     1293.42     1314.20     62.97 o 
  -5 -10   1      296.96      301.63     30.52 o 
  -4 -10   1     1410.86     1336.22     64.37 o 
  -3 -10   1      876.95      857.33     51.18 o 
  -2 -10   1     1818.14     1938.92     76.35 o 
  -1 -10   1      455.88      423.90     36.72 o 
   0 -10   1      642.95      700.18     46.95 o 
   1 -10   1      309.34      287.97     33.57 o 
   2 -10   1      690.85      798.22     58.04 o 
 -10  -9   1     2359.07     2371.84     99.64 o 
  -9  -9   1      140.36      137.11     27.42 o 
  -8  -9   1     2240.48     2224.63     87.57 o 
  -7  -9   1      186.81      164.29     26.62 o 
  -6  -9   1     2274.37     2193.08     78.69 o 
  -5  -9   1      705.68      624.96     40.43 o 
  -4  -9   1     3085.98     2665.63     77.62 o 
  -3  -9   1      810.32      729.67     44.32 o 
  -2  -9   1     1487.07     1528.54     63.29 o 
  -1  -9   1      303.46      261.06     27.84 o 
   0  -9   1     1332.88     1413.55     61.51 o 
   1  -9   1     2031.19     2050.29     75.46 o 
   2  -9   1      601.29      581.53     46.67 o 
   3  -9   1      913.23      962.18     62.45 o 
 -10  -8   1     1546.73     1424.07     75.78 o 
  -9  -8   1      461.82      432.49     39.86 o 
  -8  -8   1      267.74      261.53     30.00 o 
  -7  -8   1      865.15      826.30     49.63 o 
  -6  -8   1     3765.34     3724.72     99.64 o 
  -5  -8   1     1049.26     1074.07     50.48 o 
  -4  -8   1     1426.89     1435.01     54.89 o 
  -3  -8   1      452.53      495.55     31.18 o 
  -2  -8   1     2138.94     2267.85    241.60 o 
  -1  -8   1     4210.60     3720.21     92.41 o 
   0  -8   1       68.88       82.12     17.23 o 
   1  -8   1     2270.58     2162.75     71.98 o 
   2  -8   1      175.07      191.49     26.20 o 
   3  -8   1     1679.49     1685.98     77.66 o 
   4  -8   1       12.64       15.40     13.01 o 
 -10  -7   1     1125.51     1032.28     63.48 o 
  -9  -7   1      687.83      621.67     47.19 o 
  -8  -7   1     3064.72     3039.19     97.76 o 
  -7  -7   1      225.37      205.85     27.05 o 
  -6  -7   1     3169.53     3148.13     88.46 o 
  -5  -7   1     2802.47     2958.76     80.95 o 
  -4  -7   1     1879.88     2056.16     63.11 o 
  -3  -7   1     1972.19     2202.24     61.09 o 
  -2  -7   1        3.52        5.76      3.79 o 
  -1  -7   1     4378.45     4538.96    135.91 o 
   0  -7   1      628.39      623.60     35.17 o 
   1  -7   1     4041.74     3933.24     90.39 o 
   2  -7   1        0.79        1.54      4.52 o 
   3  -7   1     2051.39     2298.78     85.27 o 
   4  -7   1      217.98      246.13     32.49 o 
   5  -7   1      691.19      752.16     53.72 o 
 -11  -6   1       20.11       32.16     16.72 o 
 -10  -6   1      669.83      615.43     48.32 o 
  -9  -6   1     1023.46     1060.17     60.05 o 
  -8  -6   1     2221.96     2214.12     81.18 o 
  -7  -6   1     2468.13     2311.17     78.08 o 
  -6  -6   1     1656.25     1539.39     59.73 o 
  -5  -6   1     2513.12     2684.36     74.42 o 
  -4  -6   1      149.22      129.45     17.19 o 
  -3  -6   1     2664.18     2854.66     66.53 o 
  -2  -6   1      740.04      846.53     33.29 o 
  -1  -6   1     2356.69     2391.44    118.11 o 
   0  -6   1        9.55        7.47      3.47 o 
   1  -6   1     1217.87     1123.56     43.86 o 
   2  -6   1       13.74       24.65      9.58 o 
   3  -6   1     3442.85     3419.67    396.20 o 
   4  -6   1     1411.32     1379.46     64.84 o 
   5  -6   1      901.27      973.31     57.99 o 
   6  -6   1      644.58      643.04     49.82 o 
 -11  -5   1     1107.22     1155.02     68.93 o 
 -10  -5   1      543.14      582.75     46.81 o 
  -9  -5   1      339.70      319.29     33.57 o 
  -8  -5   1     3064.30     3074.93     93.96 o 
  -7  -5   1     2282.21     2116.78     72.97 o 
  -6  -5   1     2266.27     2343.48     71.89 o 
  -5  -5   1     5919.07     6170.13    111.23 o 
  -4  -5   1       14.58       16.06      7.47 o 
  -3  -5   1     5210.81     5936.30     94.24 o 
  -2  -5   1      689.46      680.41     28.31 o 
  -1  -5   1     2461.20     2577.32    158.75 o 
   0  -5   1      171.21      194.96     15.24 o 
   1  -5   1     5458.69     5843.74    486.26 o 
   2  -5   1      649.96      703.02     41.51 o 
   3  -5   1     3078.54     2859.30    287.05 o 
   4  -5   1     2237.08     2074.42    357.74 o 
   5  -5   1      642.89      682.10     45.78 o 
   6  -5   1     1139.34     1226.35     64.42 o 
   7  -5   1      287.52      272.85     32.68 o 
 -11  -4   1      661.77      726.38     54.18 o 
 -10  -4   1      366.71      406.20     38.83 o 
  -9  -4   1     2060.70     2127.37     64.68 o 
  -8  -4   1      433.18      426.05     24.82 o 
  -7  -4   1     6476.72     6680.40     91.09 o 
  -6  -4   1      246.52      258.58     23.66 o 
  -5  -4   1     3752.11     3971.42     85.13 o 
  -4  -4   1     3358.59     4000.44     78.98 o 
  -3  -4   1     5367.27     5459.81     86.02 o 
  -1  -4   1     1603.79     1784.39     39.02 o 
   0  -4   1      215.31      215.83      9.67 o 
   1  -4   1     9561.16    10119.24    499.71 o 
   2  -4   1     1992.70     1939.50     37.82 o 
   3  -4   1     2010.40     1800.76    303.96 o 
   4  -4   1     3904.88     3708.91    468.32 o 
   5  -4   1     1258.49     1302.10     53.10 o 
   6  -4   1     3240.07     3387.73    101.33 o 
   7  -4   1        0.65        3.57      9.30 o 
   8  -4   1      815.96      827.05     56.30 o 
 -10  -3   1      541.35      605.56     32.84 o 
  -9  -3   1      604.63      669.48     32.40 o 
  -8  -3   1      206.13      210.19     17.80 o 
  -7  -3   1     2303.30     2230.08     50.75 o 
  -6  -3   1       72.22       75.30     10.51 o 
  -5  -3   1     6057.32     6052.73    180.05 o 
  -4  -3   1      639.72      657.52     26.48 o 
  -3  -3   1     6470.51     6797.86     92.92 o 
  -2  -3   1    11490.24    13092.05    126.68 o 
  -1  -3   1     2942.25     3400.22     51.13 o 
   0  -3   1     3881.83     4004.16    116.87 o 
   1  -3   1      938.97      883.03     82.66 o 
   2  -3   1    14355.85    14086.54    595.96 o 
   3  -3   1      739.62      658.51     57.70 o 
   4  -3   1     4175.39     4334.82    319.83 o 
   5  -3   1      464.10      470.92     22.14 o 
   6  -3   1     4257.55     4445.36     72.91 o 
   7  -3   1        1.65       -1.50      7.94 o 
   8  -3   1      734.09      743.61     50.95 o 
 -10  -2   1       66.58       68.32     15.05 o 
  -9  -2   1     2024.48     2214.99     57.65 o 
  -8  -2   1       17.76       16.97      7.87 o 
  -7  -2   1     3127.82     2939.25    268.44 o 
  -6  -2   1     2757.08     2689.17    250.42 o 
  -5  -2   1     3772.07     3996.02     66.86 o 
  -4  -2   1      882.17      779.76     22.42 o 
  -3  -2   1      785.99      847.23     20.75 o 
  -2  -2   1    13043.50    14411.03    129.08 o 
  -1  -2   1     2239.60     2759.82     41.65 o 
   0  -2   1    14379.74    13969.86    112.78 o 
   1  -2   1     4605.03     4119.46    194.66 o 
   2  -2   1    11475.87    11838.09   1088.06 o 
   3  -2   1     1325.61     1350.73    121.86 o 
   4  -2   1     5456.20     5868.13    352.27 o 
   5  -2   1       42.90       42.44      6.16 o 
   6  -2   1     1102.05     1161.75     71.72 o 
   7  -2   1      208.19      197.29     29.35 o 
   8  -2   1     1014.96      894.33     52.96 o 
   9  -2   1      409.66      387.79     37.80 o 
 -10  -1   1      187.42      228.06     32.45 o 
  -9  -1   1     2438.92     2668.87     91.80 o 
  -8  -1   1      127.40      137.78     18.24 o 
  -7  -1   1     2397.30     2321.91    218.17 o 
  -6  -1   1     2514.87     2432.31    257.13 o 
  -5  -1   1     6135.71     5796.67    631.99 o 
  -4  -1   1     6028.65     5495.18    618.02 o 
  -3  -1   1     5152.86     4464.15    489.86 o 
  -2  -1   1     6092.90     6558.84     55.17 o 
  -1  -1   1     4652.84     4331.86     41.34 o 
   0  -1   1     6886.45     7214.95     66.77 o 
   1  -1   1     1827.58     1776.77    113.40 o 
   2  -1   1    19288.91    19110.53   2269.48 o 
   3  -1   1     2014.82     1785.28     98.52 o 
   4  -1   1     5752.33     6330.50    270.12 o 
   5  -1   1       54.28       49.45      6.28 o 
   6  -1   1     3480.06     3622.05    165.67 o 
   7  -1   1     1231.81     1251.19    100.50 o 
   8  -1   1      728.77      558.80     40.05 o 
   9  -1   1      614.36      500.91     40.85 o 
  -9   0   1      540.23      567.77     43.81 o 
  -8   0   1     1620.36     1759.98     70.24 o 
  -7   0   1      322.85      318.62     28.56 o 
  -6   0   1     4958.04     5223.39    381.21 o 
  -5   0   1     1128.77     1140.48     71.72 o 
  -4   0   1     7855.73     8107.33    419.33 o 
  -3   0   1       77.87       66.12      4.93 o 
  -2   0   1     2811.51     2957.90    141.78 o 
  -1   0   1        9.77       13.61      2.30 o 
   1   0   1      488.31      511.05     34.11 o 
   2   0   1     4066.63     4138.83    186.55 o 
   3   0   1      160.42      163.60     14.99 o 
   4   0   1     4321.91     4831.45    267.95 o 
   5   0   1      377.37      316.78     26.22 o 
   6   0   1      512.16      524.74     31.90 o 
   7   0   1      491.90      477.69     30.97 o 
   8   0   1     3754.02     3792.45    311.92 o 
   9   0   1     2404.21     1941.13     75.69 o 
  -9   1   1      430.56      448.74     39.86 o 
  -8   1   1     1596.13     1715.65     70.99 o 
  -7   1   1     1227.50     1130.26    149.41 o 
  -6   1   1     1989.39     2192.27    131.92 o 
  -5   1   1       58.67       81.98      7.56 o 
  -4   1   1     5949.06     5749.70    344.11 o 
  -3   1   1     1844.93     1934.14    133.94 o 
  -2   1   1      494.25      488.82     38.41 o 
  -1   1   1      525.29      422.12     15.73 o 
   0   1   1    16943.20    17141.22    133.02 o 
   1   1   1     1583.57     1743.21     26.58 o 
   2   1   1     2509.80     2477.09    317.44 o 
   3   1   1        8.40       19.63      4.21 o 
   4   1   1     2303.54     2240.75    219.71 o 
   5   1   1     3605.64     3587.28    402.37 o 
   6   1   1     3182.65     3066.89    326.04 o 
   7   1   1     2810.76     2778.35    299.65 o 
   8   1   1      399.77      360.48     45.55 o 
   9   1   1     2206.29     2182.65    241.43 o 
  -8   2   1     1567.86     1684.43     71.70 o 
  -7   2   1       73.55       93.72     13.74 o 
  -6   2   1     2139.80     2002.54    208.80 o 
  -5   2   1      636.27      564.88     40.21 o 
  -4   2   1     2309.09     2309.25    160.69 o 
  -3   2   1      301.36      344.42     30.45 o 
  -2   2   1     4644.97     5191.34    421.27 o 
  -1   2   1    58420.91    44287.69    299.28 o 
   0   2   1     5740.42     6849.28     74.05 o 
   1   2   1     2085.35     2569.93     35.45 o 
   2   2   1      138.37      198.52     11.79 o 
   3   2   1     5171.28     5716.14     78.08 o 
   4   2   1      212.12      199.85     11.05 o 
   5   2   1     6652.21     6725.07    811.12 o 
   6   2   1      600.52      571.66     60.88 o 
   7   2   1     1772.30     1686.97    192.55 o 
   8   2   1      103.39       99.21     10.58 o 
   9   2   1     1870.42     1815.15    184.75 o 
  10   2   1        8.95       14.59      9.04 o 
  -7   3   1       14.24       18.91      8.60 o 
  -6   3   1     2440.58     2391.49     55.59 o 
  -5   3   1       75.32       65.04     10.30 o 
  -4   3   1     3655.75     3410.30    536.52 o 
  -3   3   1      155.61      160.24     13.03 o 
  -2   3   1    15518.97    15628.25   1350.44 o 
  -1   3   1      586.77      638.81     25.64 o 
   0   3   1     3935.22     4868.59    264.91 o 
   1   3   1     3837.92     3810.88     48.13 o 
   2   3   1     3289.13     3654.34     55.31 o 
   3   3   1    13254.06    14346.52    140.77 o 
   4   3   1     2820.49     3015.48     63.62 o 
   5   3   1     6681.85     6753.21    107.62 o 
   6   3   1      792.26      963.59     42.68 o 
   7   3   1     5807.71     6110.96     82.81 o 
   8   3   1        3.48       16.53      7.18 o 
   9   3   1     2977.89     3228.61     68.44 o 
  10   3   1       75.92       83.32     20.78 o 
  11   3   1      929.44     1066.04     64.05 o 
  -7   4   1      107.50      112.92     23.85 o 
  -6   4   1     2322.40     2268.55     68.37 o 
  -5   4   1      505.19      449.15     40.83 o 
  -4   4   1     3120.88     2863.85    414.20 o 
  -3   4   1     1984.71     1863.58    225.61 o 
  -2   4   1    12217.55    10736.32    135.60 o 
  -1   4   1     2410.90     2756.53     60.57 o 
   0   4   1     1940.44     2449.55    131.94 o 
   1   4   1     2209.43     2208.43    127.43 o 
   2   4   1      609.77      632.61     23.62 o 
   3   4   1    11197.23    12638.85    134.10 o 
   4   4   1       12.82       17.14      7.42 o 
   5   4   1     6688.07     7375.77    115.88 o 
   6   4   1       12.45        8.55      6.71 o 
   7   4   1     4964.04     5159.26    110.86 o 
   8   4   1      338.36      328.30     29.91 o 
   9   4   1     1708.54     1755.66     72.92 o 
  10   4   1      499.47      473.48     41.32 o 
  11   4   1     1094.38     1164.08     67.57 o 
  -7   5   1      380.96      374.83     37.75 o 
  -6   5   1      528.14      541.33     42.87 o 
  -5   5   1      343.39      323.45     52.40 o 
  -4   5   1     1470.50     1256.52    264.21 o 
  -3   5   1     2408.43     2397.73    174.06 o 
  -2   5   1      194.39      166.87     18.55 o 
  -1   5   1     8722.61     9439.68    129.59 o 
   0   5   1      682.06      813.58     33.81 o 
   1   5   1     5011.68     5639.42    273.79 o 
   2   5   1     2204.71     2517.91     50.43 o 
   3   5   1    21445.92    24219.30    210.78 o 
   4   5   1     1680.36     1977.61     54.61 o 
   5   5   1     6063.62     6618.22    112.31 o 
   6   5   1      578.45      520.95     33.10 o 
   7   5   1     7420.03     7451.60    137.29 o 
   8   5   1      815.58      742.91     45.87 o 
   9   5   1     1471.27     1466.75     67.99 o 
  10   5   1     1050.04     1026.27     60.20 o 
  11   5   1      809.66      847.57     58.13 o 
  -6   6   1      942.66     1013.36     61.32 o 
  -5   6   1     1403.62     1258.19    127.32 o 
  -4   6   1      769.89      607.89     51.88 o 
  -3   6   1     2559.34     2376.85    205.17 o 
  -2   6   1        5.92        7.79      7.65 o 
  -1   6   1     3664.42     4000.86     88.18 o 
   0   6   1        2.48        4.18      5.54 o 
   1   6   1     3402.97     3829.73    154.06 o 
   2   6   1      493.87      547.99     19.15 o 
   3   6   1     6326.90     6940.84    101.51 o 
   4   6   1       87.60      101.47     14.84 o 
   5   6   1     4885.33     5123.62    100.81 o 
   6   6   1      875.72      836.35     42.92 o 
   7   6   1       22.19       26.15     12.68 o 
   8   6   1     2770.18     2677.08     87.90 o 
   9   6   1      827.91      790.42     51.23 o 
  10   6   1      809.82      762.63     53.29 o 
  11   6   1      334.21      339.20     37.99 o 
  -5   7   1      882.95     1027.82     62.35 o 
  -4   7   1      111.81       99.31     17.73 o 
  -3   7   1     1338.20     1333.99    113.89 o 
  -2   7   1       64.41       79.73     17.98 o 
  -1   7   1     1819.79     1693.21     61.46 o 
   0   7   1      320.92      337.22     26.86 o 
   1   7   1     5083.73     5325.67    105.74 o 
   2   7   1       46.41       54.43      8.11 o 
   3   7   1     1491.76     1616.72     48.79 o 
   4   7   1      333.02      337.98     24.84 o 
   5   7   1     4367.09     4470.59     96.73 o 
   6   7   1     3534.16     3742.89     94.24 o 
   7   7   1     2994.76     3060.28     90.43 o 
   8   7   1     2673.72     2605.15     88.56 o 
   9   7   1      214.08      193.54     29.53 o 
  10   7   1      935.45      842.21     56.49 o 
  11   7   1        0.86       -0.85     11.13 o 
  -4   8   1        3.70       10.89     11.03 o 
  -3   8   1     2021.88     1980.86    151.61 o 
  -2   8   1      124.43      120.34     22.16 o 
  -1   8   1     3799.85     3753.03     99.07 o 
   0   8   1      757.20      676.80     41.32 o 
   1   8   1     5987.44     6526.19    126.96 o 
   2   8   1      386.73      358.26     29.72 o 
   3   8   1     2167.34     2367.55    120.79 o 
   4   8   1     1121.69     1214.94     47.94 o 
   5   8   1     2159.06     2262.34     70.38 o 
   6   8   1     2550.59     2618.16     80.62 o 
   7   8   1       73.90       85.64     19.91 o 
   8   8   1     1333.76     1347.11     65.08 o 
   9   8   1      200.40      215.47     30.99 o 
  10   8   1     1032.34     1051.39     64.09 o 
  11   8   1       12.20       20.47     14.09 o 
  -3   9   1     1195.80     1204.70     69.63 o 
  -2   9   1      393.45      377.80     26.08 o 
  -1   9   1     1822.54     1836.23     74.05 o 
   0   9   1     1447.71     1413.36     63.53 o 
   1   9   1      431.88      425.31     35.26 o 
   2   9   1      297.86      277.78     28.17 o 
   3   9   1     1347.04     1244.52     58.04 o 
   4   9   1     1738.94     1615.37    160.79 o 
   5   9   1      532.35      596.97     37.80 o 
   6   9   1     4241.97     4476.50    109.50 o 
   7   9   1     1157.78     1060.46     56.30 o 
   8   9   1     3449.67     3242.08    103.86 o 
   9   9   1     1093.80      988.71     60.24 o 
  10   9   1     1184.25     1101.45     66.67 o 
  -2  10   1      699.54      710.60     54.98 o 
  -1  10   1     1195.85     1195.17     63.48 o 
   0  10   1      584.58      645.57     46.63 o 
   1  10   1      236.24      220.68     29.49 o 
   2  10   1     1673.79     1635.08     70.85 o 
   3  10   1      425.60      389.34     35.59 o 
   4  10   1     1871.52     1726.64     73.20 o 
   5  10   1       14.89       21.27     11.83 o 
   6  10   1     2637.77     2683.05     86.77 o 
   7  10   1      294.86      259.09     30.61 o 
   8  10   1     1078.42     1108.07     62.12 o 
   9  10   1      173.24      198.80     31.13 o 
  10  10   1      782.12      764.69     56.34 o 
   0  11   1      639.87      627.07     48.36 o 
   1  11   1      403.37      359.10     36.72 o 
   2  11   1     1745.12     1841.96     80.15 o 
   3  11   1      278.76      259.61     31.74 o 
   4  11   1     2816.75     2442.60     92.36 o 
   5  11   1       14.50       15.40     10.89 o 
   7  11   1      414.51      390.85     37.09 o 
   8  11   1     1045.03     1034.02     61.28 o 
   9  11   1      382.12      404.88     40.52 o 
   2  12   1     1218.85     1309.31     71.37 o 
   3  12   1        4.12        7.37     11.64 o 
   4  12   1     1234.72     1231.84     69.02 o 
   5  12   1       58.46       89.45     23.34 o 
   6  12   1     1185.18     1157.09     68.18 o 
  -5 -12   2      454.50      422.54     41.13 o 
  -4 -12   2     1685.47     1718.09     80.95 o 
  -3 -12   2       11.20        3.01      9.81 o 
  -8 -11   2      833.44      861.28     57.99 o 
  -7 -11   2      446.53      430.80     39.86 o 
  -6 -11   2      754.72      761.31     50.62 o 
  -4 -11   2     1682.31     1603.86     74.42 o 
  -3 -11   2      189.81      187.44     28.60 o 
  -2 -11   2      703.45      697.13     49.54 o 
   0 -11   2     1687.15     1740.21     84.71 o 
  -9 -10   2      213.91      202.84     32.77 o 
  -8 -10   2     1184.23     1174.04     66.21 o 
  -7 -10   2       25.56       24.13     14.32 o 
  -6 -10   2     1093.86     1062.71     57.94 o 
  -5 -10   2      108.27      111.84     22.40 o 
  -3 -10   2       39.86       41.18     15.54 o 
  -2 -10   2     3684.59     3700.73    105.04 o 
  -1 -10   2      675.40      718.87     47.00 o 
   1 -10   2     1171.11     1237.00     69.49 o 
   2 -10   2      315.06      331.96     37.61 o 
 -10  -9   2     2067.03     2031.84     93.06 o 
  -9  -9   2        2.78       17.51     13.01 o 
  -8  -9   2     1656.43     1686.68     77.33 o 
  -7  -9   2      123.87       86.44     20.94 o 
  -6  -9   2     2092.31     2033.77     77.19 o 
  -5  -9   2        7.79        7.28      9.91 o 
  -4  -9   2     2588.40     2691.22     80.39 o 
  -3  -9   2        5.61       10.70      6.32 o 
  -2  -9   2     4621.22     4445.32    108.14 o 
  -1  -9   2      772.82      698.02     43.24 o 
   0  -9   2     1372.10     1270.15     57.71 o 
   1  -9   2     2435.26     2347.56     90.29 o 
   2  -9   2      353.36      386.38     38.46 o 
   3  -9   2      951.06      993.03     63.86 o 
 -10  -8   2      904.44      975.09     63.76 o 
  -9  -8   2       16.24       31.41     14.09 o 
  -8  -8   2     1334.73     1175.02     62.97 o 
  -7  -8   2      225.85      207.63     28.27 o 
  -6  -8   2     4479.49     4411.71    110.86 o 
  -5  -8   2     1656.50     1639.02     63.67 o 
  -4  -8   2     5645.56     5840.70    115.65 o 
  -3  -8   2     2602.45     2569.70     71.56 o 
  -2  -8   2     2122.79     1896.14    215.75 o 
  -1  -8   2     5031.07     4644.93    102.69 o 
   0  -8   2      384.23      347.84     28.45 o 
   1  -8   2     2295.03     2264.76     54.52 o 
   2  -8   2      140.66      121.24     23.90 o 
   3  -8   2     2281.15     2328.12     92.12 o 
   4  -8   2        5.07        6.20     10.89 o 
 -10  -7   2     1203.54     1250.43     70.71 o 
  -9  -7   2      683.26      617.40     47.33 o 
  -8  -7   2      820.86      816.20     51.41 o 
  -7  -7   2     1488.43     1390.12     63.15 o 
  -6  -7   2     3182.06     3257.20     91.80 o 
  -5  -7   2     1978.56     1980.43     67.47 o 
  -4  -7   2     2953.93     3242.60     81.84 o 
  -3  -7   2     2921.06     2881.43     72.78 o 
  -1  -7   2     4988.29     5231.22    275.48 o 
   0  -7   2        1.30        1.55      6.53 o 
   1  -7   2     1767.18     1771.39     58.83 o 
   2  -7   2        5.16       10.14      6.62 o 
   3  -7   2     2087.98     2249.76     84.94 o 
   4  -7   2       88.19      113.16     24.42 o 
   5  -7   2     1154.34     1152.58     67.43 o 
 -10  -6   2     1524.14     1390.97     72.78 o 
  -9  -6   2     1566.64     1412.52     69.82 o 
  -8  -6   2     3367.60     3451.40    102.97 o 
  -7  -6   2      903.34      825.31     47.47 o 
  -6  -6   2     1168.06     1109.24     51.88 o 
  -5  -6   2     3252.20     3414.50     86.07 o 
  -4  -6   2        4.09        8.12      6.29 o 
  -3  -6   2      773.02      692.57     33.71 o 
  -2  -6   2      191.46      254.96     19.58 o 
  -1  -6   2     5104.68     5320.74    443.83 o 
   0  -6   2       47.21       64.56      7.71 o 
   1  -6   2     3606.50     3729.56     78.93 o 
   2  -6   2      752.19      790.88     38.36 o 
   3  -6   2     2620.65     2525.02    157.84 o 
   4  -6   2     1019.82      960.87     54.61 o 
   5  -6   2      449.84      501.23     42.02 o 
   6  -6   2      667.60      713.98     52.68 o 
 -10  -5   2      686.80      717.79     52.03 o 
  -9  -5   2      762.02      739.90     50.33 o 
  -8  -5   2      190.78      171.05     25.68 o 
  -7  -5   2     1732.95     1821.44     68.46 o 
  -6  -5   2      616.57      530.35     34.98 o 
  -5  -5   2     2333.74     2393.62     69.26 o 
  -4  -5   2      176.93      157.86     17.51 o 
  -3  -5   2    16259.46    18032.36    185.89 o 
  -2  -5   2       71.42      118.46     13.19 o 
  -1  -5   2     4943.73     5666.04     83.48 o 
   0  -5   2        2.80       10.94      4.41 o 
   1  -5   2     3690.21     3944.99    103.30 o 
   2  -5   2      794.23      792.23     55.03 o 
   3  -5   2     2335.71     2352.69    222.61 o 
   4  -5   2     2127.51     2285.82     78.93 o 
   5  -5   2     1121.01     1162.21     59.77 o 
   6  -5   2      643.30      634.11     46.95 o 
   7  -5   2      408.40      387.70     39.11 o 
 -10  -4   2      532.94      588.32     38.03 o 
  -9  -4   2     1198.33     1226.86     82.47 o 
  -8  -4   2     1428.31     1322.92     43.39 o 
  -7  -4   2     3890.20     3985.65     76.21 o 
  -6  -4   2       46.12       45.37      9.03 o 
  -5  -4   2     3187.42     3162.68     77.15 o 
  -4  -4   2       13.99       19.02      7.79 o 
  -3  -4   2     6245.88     6609.58     98.93 o 
  -2  -4   2     1719.38     2067.39     49.11 o 
  -1  -4   2     7306.20     7951.38     95.97 o 
   0  -4   2     3353.51     3496.07     41.49 o 
   1  -4   2     9009.70     9878.49     83.93 o 
   2  -4   2     3890.10     3844.67    173.98 o 
   3  -4   2     2059.64     1926.76    106.17 o 
   4  -4   2     3528.23     3146.92    408.55 o 
   5  -4   2      629.25      649.09     42.35 o 
   6  -4   2     1823.55     1993.01     78.08 o 
   7  -4   2       85.86       89.82     22.68 o 
   8  -4   2     1262.99     1227.99     69.40 o 
 -10  -3   2       73.74       74.51     16.53 o 
  -9  -3   2      442.49      449.88     27.39 o 
  -8  -3   2        0.33       -3.17      5.69 o 
  -7  -3   2     1511.35     1484.62     42.18 o 
  -6  -3   2      434.26      485.71     22.44 o 
  -5  -3   2     7801.89     8504.66     90.21 o 
  -4  -3   2     8169.91     8512.18    141.43 o 
  -3  -3   2     7534.79     7956.08    105.18 o 
  -2  -3   2    11447.17    12539.82    128.42 o 
  -1  -3   2     3173.06     3614.33     57.33 o 
   0  -3   2     1536.41     1741.34     36.34 o 
   1  -3   2     2008.91     1976.98    117.56 o 
   2  -3   2     3206.39     3172.87    142.57 o 
   3  -3   2      293.38      292.53     12.59 o 
   4  -3   2     5546.49     5412.44    364.32 o 
   5  -3   2      480.61      487.21     27.94 o 
   6  -3   2     4188.18     4141.67    107.20 o 
   7  -3   2       82.14       68.65     18.73 o 
   8  -3   2      398.89      421.74     39.11 o 
 -10  -2   2       24.08       43.34     17.28 o 
  -9  -2   2     1226.62     1354.73     45.93 o 
  -8  -2   2      316.53      318.81     21.65 o 
  -7  -2   2     1721.88     1800.34     47.71 o 
  -6  -2   2      687.37      741.92     27.25 o 
  -5  -2   2     9652.70    10598.58    284.85 o 
  -4  -2   2     2976.65     3291.25     48.35 o 
  -3  -2   2     5038.37     4936.84     82.03 o 
  -2  -2   2     8476.38     8857.48     69.19 o 
  -1  -2   2     2594.31     2821.94     46.25 o 
   0  -2   2       21.97       32.49      5.40 o 
   1  -2   2      542.35      421.46     28.84 o 
   2  -2   2    11760.92    11511.85    950.02 o 
   3  -2   2      838.10      926.60     88.27 o 
   4  -2   2     5508.83     5481.99    271.88 o 
   5  -2   2      125.49      160.45      9.89 o 
   6  -2   2     4182.16     4271.74    227.07 o 
   7  -2   2      187.08      190.07     26.01 o 
   8  -2   2      583.61      505.93     40.90 o 
   9  -2   2      226.05      207.21     30.71 o 
 -10  -1   2        4.40       10.66     11.36 o 
  -9  -1   2     1910.79     2141.10     84.38 o 
  -8  -1   2      343.61      354.81     22.52 o 
  -7  -1   2     1140.46     1208.00     37.12 o 
  -6  -1   2     2140.59     2174.35    186.62 o 
  -5  -1   2     3155.04     2951.52    273.19 o 
  -4  -1   2     2706.65     2588.03    275.55 o 
  -3  -1   2     3930.83     3551.74    380.37 o 
  -2  -1   2       50.62       66.62     12.51 o 
  -1  -1   2     7273.18     7611.17    229.39 o 
   0  -1   2    18728.47    17410.35   1608.79 o 
   1  -1   2     2378.33     2358.85    119.83 o 
   2  -1   2     6543.29     6767.03    554.64 o 
   3  -1   2        2.09       45.95     16.33 o 
   4  -1   2     3223.62     3847.16    161.86 o 
   5  -1   2      292.98      279.54     12.11 o 
   6  -1   2      510.71      560.81     26.55 o 
   7  -1   2     1203.20     1287.45     59.63 o 
   8  -1   2      162.20      165.00     24.79 o 
   9  -1   2      156.03      143.87     25.82 o 
 -10   0   2      195.96      197.21     30.80 o 
  -9   0   2      477.12      473.67     41.04 o 
  -8   0   2      252.41      274.12     30.19 o 
  -7   0   2     1672.99     1647.16    118.97 o 
  -6   0   2     2211.53     2175.06    130.56 o 
  -5   0   2     1754.42     1709.52     98.75 o 
  -4   0   2     7347.54     7347.09    450.15 o 
  -3   0   2     7106.97     7073.38    411.25 o 
  -2   0   2    11583.84    12574.13    821.53 o 
  -1   0   2     2104.66     2242.71     33.53 o 
   0   0   2    13498.28     9431.47     83.58 o 
   1   0   2      118.80      144.65     14.18 o 
   2   0   2    11106.68    12461.97    885.29 o 
   3   0   2       35.21       46.05      5.33 o 
   4   0   2     7140.94     7897.17    438.79 o 
   5   0   2     5005.84     5076.67    266.72 o 
   6   0   2     2806.62     2976.54    186.26 o 
   7   0   2     1418.66     1439.81    145.36 o 
   8   0   2     3836.43     4033.48    359.62 o 
   9   0   2     1145.69      973.50     54.37 o 
  -9   1   2      422.91      417.80     39.30 o 
  -8   1   2     1432.67     1480.32     67.47 o 
  -7   1   2     1288.83     1246.51     70.31 o 
  -6   1   2     2015.39     1922.36    179.19 o 
  -5   1   2      640.23      684.80     37.29 o 
  -4   1   2     4314.00     4571.49    302.91 o 
  -3   1   2     1887.58     1694.14    128.39 o 
  -2   1   2    33762.13    32025.67   3905.75 o 
  -1   1   2     9213.41     9076.10   1539.74 o 
   0   1   2    15424.72    14038.32    552.16 o 
   1   1   2       12.65       24.94     14.18 o 
   2   1   2      180.94      315.52     66.70 o 
   3   1   2     3311.66     3167.20    354.54 o 
   4   1   2      439.84      453.74     53.75 o 
   5   1   2      718.69      694.22     81.08 o 
   6   1   2      806.92      833.15     85.16 o 
   7   1   2     3195.67     3244.63    328.40 o 
   8   1   2      612.37      542.25     44.83 o 
   9   1   2     2752.87     2616.05    531.00 o 
  -8   2   2     1384.69     1465.58     68.98 o 
  -7   2   2     1328.18     1385.43     42.87 o 
  -6   2   2     2196.18     2050.51    141.99 o 
  -5   2   2       15.81       26.39      7.39 o 
  -4   2   2     4539.96     4617.02    382.79 o 
  -3   2   2      609.10      678.17     56.94 o 
  -2   2   2    11262.77    11630.08   2191.72 o 
  -1   2   2      920.44      755.58     26.34 o 
   0   2   2     7427.46     8156.57     86.68 o 
   1   2   2     7929.89     8323.27    308.82 o 
   2   2   2     8451.92     9564.30     95.46 o 
   3   2   2     6750.17     7093.20     89.35 o 
   4   2   2      116.17      120.25     12.49 o 
   5   2   2    14287.69    13998.79   1964.10 o 
   6   2   2      244.66      235.40     28.07 o 
   7   2   2     2542.19     2299.11    328.31 o 
   8   2   2      758.83      667.98     68.13 o 
   9   2   2     4761.45     4535.97    474.72 o 
  10   2   2        0.19       -6.76     11.88 o 
  -8   3   2     1544.09     1682.27     75.64 o 
  -7   3   2        1.05        1.65      6.63 o 
  -6   3   2     2404.55     2270.98    195.82 o 
  -5   3   2       24.92       33.74      9.65 o 
  -4   3   2     1308.10     1125.30    157.32 o 
  -3   3   2     3613.51     3863.15    375.10 o 
  -2   3   2    11725.81    10735.76    130.81 o 
  -1   3   2      202.81      168.80     14.23 o 
   0   3   2    15869.07    16414.47    151.14 o 
   1   3   2    12625.10    13102.25    940.79 o 
   2   3   2       45.52       47.71      7.09 o 
   3   3   2     8607.74     9241.63    107.01 o 
   4   3   2      298.40      354.74     21.65 o 
   5   3   2      528.70      450.99     26.81 o 
   6   3   2      764.47      797.47     38.92 o 
   7   3   2     2496.94     2356.81     72.64 o 
   8   3   2       46.28       36.58     13.62 o 
   9   3   2     1590.09     1679.64     70.62 o 
  10   3   2       28.08       23.66     14.46 o 
  11   3   2     1257.95     1510.89     75.64 o 
  -7   4   2      137.93      123.83     17.16 o 
  -6   4   2     2509.16     2278.42    148.96 o 
  -5   4   2      420.94      361.45     64.73 o 
  -4   4   2     2092.43     1903.15    265.10 o 
  -3   4   2     1026.40     1029.48    133.09 o 
  -2   4   2       23.54       13.33      7.61 o 
  -1   4   2     2546.03     2493.96     59.73 o 
   0   4   2     4037.62     4505.24    261.32 o 
   1   4   2    14492.35    15580.72    778.50 o 
   2   4   2     1815.78     1709.22     38.22 o 
   3   4   2    15960.38    17593.58    164.53 o 
   4   4   2      241.12      241.48     18.88 o 
   5   4   2     4464.45     4599.66     89.49 o 
   6   4   2       55.30       49.68     12.40 o 
   7   4   2     4665.13     4492.47    102.83 o 
   8   4   2      312.01      287.97     28.13 o 
   9   4   2     2761.67     2816.35     92.69 o 
  10   4   2      416.18      411.74     38.83 o 
  11   4   2     1381.11     1486.09     76.07 o 
  -7   5   2      339.85      360.79     36.91 o 
  -6   5   2      580.76      557.52     34.07 o 
  -5   5   2      179.32      166.85     17.48 o 
  -4   5   2     1001.70      975.70    135.74 o 
  -3   5   2     1278.83     1172.81     35.83 o 
  -2   5   2      665.97      671.40     35.83 o 
  -1   5   2     6986.87     7087.57    113.68 o 
   0   5   2      763.33      832.09     43.97 o 
   1   5   2    10376.17    11893.93    596.81 o 
   2   5   2     2658.31     2980.46    116.31 o 
   3   5   2     1937.68     2180.97     51.60 o 
   4   5   2       30.67       49.68     10.61 o 
   5   5   2     2144.81     2282.48     63.81 o 
   6   5   2       10.49       22.12     10.00 o 
   7   5   2     2885.03     2941.06     84.19 o 
   8   5   2       82.89      105.65     20.85 o 
   9   5   2     1508.86     1413.74     66.53 o 
  10   5   2     2160.77     2177.40     87.66 o 
  11   5   2      642.10      675.06     52.49 o 
  -6   6   2      560.61      587.44     46.48 o 
  -5   6   2      954.00      831.49     53.93 o 
  -4   6   2     1250.66     1161.16    147.53 o 
  -3   6   2      407.14      425.37     33.22 o 
  -2   6   2      129.67      165.14     20.38 o 
  -1   6   2     3903.36     3592.50     85.60 o 
   0   6   2        0.44       27.28      9.67 o 
   1   6   2     4906.74     5381.28    290.15 o 
   2   6   2       14.97       10.84      4.13 o 
   3   6   2     8289.26     9731.32    121.09 o 
   4   6   2        2.31        2.68      5.21 o 
   5   6   2     4606.55     4868.19     97.19 o 
   6   6   2      401.43      424.51     30.71 o 
   7   6   2     1999.23     1945.73     69.87 o 
   8   6   2     2039.49     2133.40     78.13 o 
   9   6   2      720.79      671.68     47.00 o 
  10   6   2      827.95      785.59     53.86 o 
  11   6   2      120.51      138.89     28.97 o 
  -5   7   2     1106.05     1223.43     67.66 o 
  -4   7   2      409.68      410.17     37.54 o 
  -3   7   2     2010.10     1986.68     89.75 o 
  -2   7   2       65.62       55.26     16.15 o 
  -1   7   2     1180.91     1094.50     50.76 o 
   0   7   2      138.39      140.20     19.91 o 
   1   7   2     7194.34     7667.17    130.67 o 
   2   7   2       88.85       93.64     19.11 o 
   3   7   2     5450.38     6045.95    465.48 o 
   4   7   2     1198.46     1143.85     44.09 o 
   5   7   2     2192.37     2161.81     65.64 o 
   6   7   2      588.77      618.53     38.22 o 
   7   7   2       55.27       57.05     16.57 o 
   8   7   2     1765.58     1696.21     70.95 o 
   9   7   2      219.40      227.54     31.22 o 
  10   7   2     1130.96     1135.49     65.22 o 
  11   7   2       45.75       40.62     16.53 o 
  -4   8   2        4.85        8.15      8.24 o 
  -3   8   2     1667.72     1654.28    193.45 o 
  -2   8   2       57.41       66.53     19.30 o 
  -1   8   2     4680.74     4724.14    113.86 o 
   0   8   2     1510.62     1425.05     60.43 o 
   1   8   2     4695.43     4664.37    107.95 o 
   2   8   2      587.74      530.67     35.92 o 
   3   8   2     2780.64     3000.70    259.23 o 
   4   8   2     1562.55     1586.11     53.95 o 
   5   8   2     1076.76     1105.11     48.41 o 
   6   8   2     5876.44     5935.60    121.99 o 
   7   8   2     1164.99     1133.66     56.25 o 
   8   8   2     1490.55     1495.53     68.37 o 
   9   8   2      941.34      945.28     57.47 o 
  10   8   2      916.51      951.90     60.52 o 
  11   8   2        0.74        2.21     10.99 o 
  -3   9   2     1623.60     1638.27    118.14 o 
  -2   9   2      389.52      360.04     35.97 o 
  -1   9   2     2144.88     2214.82     82.87 o 
   0   9   2     1110.35     1101.54     57.05 o 
   1   9   2      964.73      954.81     52.12 o 
   2   9   2     1616.75     1598.78     66.63 o 
   3   9   2      356.29      316.99     30.47 o 
   4   9   2     2259.40     2236.82    154.90 o 
   5   9   2      221.07      200.68     23.10 o 
   6   9   2     1581.29     1573.43     63.72 o 
   7   9   2      157.69      151.43     24.74 o 
   8   9   2     2273.78     2216.98     85.13 o 
   9   9   2      401.41      357.18     37.23 o 
  10   9   2     1449.87     1375.38     74.05 o 
  -2  10   2      709.50      724.56     37.69 o 
  -1  10   2     1226.09     1252.40     65.92 o 
   0  10   2      843.10      790.10     51.93 o 
   1  10   2       27.45       26.72     14.84 o 
   2  10   2     1349.20     1295.56     64.09 o 
   3  10   2      312.76      254.26     29.21 o 
   4  10   2     1849.72     1790.26     74.75 o 
   5  10   2       16.53        4.88      9.58 o 
   6  10   2     4049.15     4237.37    108.14 o 
   7  10   2       24.87       25.45     13.33 o 
   8  10   2     2496.06     2393.29     90.43 o 
   9  10   2      471.61      456.77     41.98 o 
  10  10   2     1181.55     1201.37     70.57 o 
   0  11   2      824.75      861.23     56.58 o 
   1  11   2       39.27       41.84     17.65 o 
   2  11   2     1514.61     1579.39     74.75 o 
   3  11   2        5.67       -0.33      9.81 o 
   4  11   2     2093.55     1939.76     82.64 o 
   5  11   2        1.15        0.47      8.83 o 
   6  11   2      510.58      524.34     44.18 o 
   7  11   2      159.82      150.44     26.44 o 
   8  11   2     1547.47     1625.92     76.11 o 
   9  11   2      442.29      402.68     40.10 o 
   2  12   2     1480.34     1482.53     76.35 o 
   3  12   2       44.65       46.30     18.12 o 
   4  12   2     1960.03     2102.74     90.90 o 
   5  12   2       37.48       41.32     17.19 o 
   6  12   2     1991.52     1835.67     86.30 o 
   7  12   2      786.51      601.34     49.82 o 
  -5 -12   3      273.34      238.34     33.01 o 
  -4 -12   3      939.89      917.25     59.35 o 
  -7 -11   3      902.01      888.28     57.99 o 
  -6 -11   3     1977.06     2002.50     83.06 o 
  -4 -11   3     2543.89     2353.99     90.29 o 
  -3 -11   3      127.48      148.52     26.25 o 
   0 -11   3     1677.12     1696.07     83.67 o 
  -9 -10   3      310.95      280.27     34.79 o 
  -8 -10   3     1548.45     1534.41     76.82 o 
  -7 -10   3       12.32       19.91     12.49 o 
  -6 -10   3      861.82      877.76     53.90 o 
  -5 -10   3       77.87       82.22     20.71 o 
  -3 -10   3     1399.67     1293.07     62.40 o 
  -2 -10   3      598.83      576.17     42.07 o 
   0 -10   3     1217.35     1145.68     64.94 o 
   1 -10   3      853.05      946.73     61.32 o 
   2 -10   3      125.86      134.85     27.66 o 
  -9  -9   3        1.21       11.93      9.91 o 
  -8  -9   3     1865.72     1873.94     82.78 o 
  -7  -9   3      198.92      174.29     27.94 o 
  -6  -9   3     2185.95     2136.36     80.67 o 
  -5  -9   3      624.12      605.47     42.02 o 
  -4  -9   3     3135.31     3143.20     89.64 o 
  -3  -9   3      456.01      438.88     32.87 o 
  -2  -9   3     4665.53     4520.17    108.93 o 
  -1  -9   3      222.50      248.29     27.52 o 
   1  -9   3     2016.13     2155.71     87.01 o 
   2  -9   3      325.61      412.73     39.58 o 
   3  -9   3      926.92     1153.33     68.74 o 
 -10  -8   3      987.91      957.25     64.00 o 
  -9  -8   3        4.02        9.39     10.14 o 
  -8  -8   3      861.75      736.71     50.95 o 
  -7  -8   3      487.94      445.69     38.36 o 
  -6  -8   3      684.81      647.59     43.57 o 
  -5  -8   3      614.87      597.77     40.19 o 
  -4  -8   3      576.73      584.62     37.70 o 
  -3  -8   3      474.62      475.60     32.16 o 
  -2  -8   3     1398.27     1320.94    234.93 o 
  -1  -8   3     2482.88     2604.12     75.55 o 
   0  -8   3        4.75        3.99      7.98 o 
   1  -8   3     2243.63     2393.29     85.50 o 
   2  -8   3       14.21       22.87     13.19 o 
   3  -8   3     1425.22     1481.07     73.67 o 
   4  -8   3        3.96        1.08     10.19 o 
 -10  -7   3     1545.05     1547.32     79.40 o 
  -9  -7   3      461.50      402.11     38.97 o 
  -8  -7   3     1420.25     1315.56     66.30 o 
  -7  -7   3     1289.99     1272.83     61.89 o 
  -6  -7   3     1087.39     1073.09     53.95 o 
  -5  -7   3     1656.01     1612.21     62.26 o 
  -4  -7   3     1200.03     1264.42     52.40 o 
  -2  -7   3     2442.48     2606.89     67.85 o 
  -1  -7   3     4902.33     5328.29    399.95 o 
   0  -7   3      138.63      128.89     17.70 o 
   1  -7   3     1950.31     1961.96     46.40 o 
   2  -7   3       31.50       33.85     13.43 o 
   3  -7   3     3477.28     3714.49    110.20 o 
   4  -7   3        5.18       12.02     11.46 o 
   5  -7   3     1440.15     1566.62     78.84 o 
 -10  -6   3      705.10      692.06     52.92 o 
  -9  -6   3      318.46      355.40     36.34 o 
  -8  -6   3     1853.66     1662.08     72.50 o 
  -7  -6   3      596.74      593.03     41.13 o 
  -6  -6   3     1469.89     1459.00     60.76 o 
  -5  -6   3      466.59      383.52     29.72 o 
  -4  -6   3      949.77      882.88     42.16 o 
  -3  -6   3      602.54      663.51     34.42 o 
  -2  -6   3        5.53        1.50      4.09 o 
  -1  -6   3     7086.93     8561.74    117.34 o 
   0  -6   3       16.36       13.39      4.65 o 
   1  -6   3     1849.87     1957.25    116.32 o 
   2  -6   3       71.02       55.88     15.35 o 
   3  -6   3     2529.70     2757.47     88.56 o 
   4  -6   3      751.04      742.48     48.69 o 
   5  -6   3      405.79      380.42     37.09 o 
   6  -6   3      346.60      382.21     39.72 o 
 -10  -5   3      898.74      874.38     58.04 o 
  -9  -5   3     2251.03     2431.75     90.86 o 
  -8  -5   3     1285.85     1209.63     60.76 o 
  -7  -5   3     1472.19     1461.12     62.64 o 
  -6  -5   3     1066.12     1089.52     50.52 o 
  -5  -5   3     1628.97     1746.97     60.52 o 
  -4  -5   3      896.88      866.58     39.96 o 
  -3  -5   3     8706.39    10339.32    137.95 o 
  -2  -5   3       10.51        9.86      6.76 o 
  -1  -5   3    10074.27    11771.09    135.13 o 
   0  -5   3      359.69      373.16     24.25 o 
   1  -5   3     6310.78     7370.82    155.63 o 
   2  -5   3      710.19      686.35     18.19 o 
   3  -5   3     3075.63     2827.00    344.24 o 
   4  -5   3      958.62     1107.13     55.73 o 
   5  -5   3     2385.25     2389.68     86.86 o 
   6  -5   3      962.70      994.63     59.16 o 
   7  -5   3      198.79      213.17     32.59 o 
 -10  -4   3     1323.67     1377.52     52.61 o 
  -9  -4   3     1067.11     1096.31     42.89 o 
  -8  -4   3      223.88      190.10     18.85 o 
  -7  -4   3     3959.39     4239.20     74.50 o 
  -6  -4   3       27.56       26.84      7.70 o 
  -5  -4   3     3784.82     3772.99     61.34 o 
  -4  -4   3      841.38      866.44     38.50 o 
  -3  -4   3     5005.45     4966.42     87.94 o 
  -2  -4   3     1847.88     2189.70     53.53 o 
  -1  -4   3     5674.05     6211.36     88.65 o 
   0  -4   3      425.63      419.92     30.10 o 
   1  -4   3    14227.49    15481.38    478.66 o 
   2  -4   3     4409.64     4092.87    242.26 o 
   3  -4   3      574.43      457.80     14.69 o 
   4  -4   3     4244.90     4326.06    103.58 o 
   5  -4   3      831.68      854.70     48.74 o 
   6  -4   3     1503.62     1597.14     71.18 o 
   7  -4   3      345.80      395.68     37.75 o 
   8  -4   3      930.70      854.66     58.65 o 
 -10  -3   3       88.30      129.21     18.60 o 
  -9  -3   3     1984.68     2196.72     89.80 o 
  -8  -3   3       28.08       30.29      9.96 o 
  -7  -3   3     2615.36     2748.61    128.91 o 
  -6  -3   3       30.85       31.44      7.59 o 
  -5  -3   3     5617.58     5936.21     75.94 o 
  -4  -3   3       73.43       59.50      8.24 o 
  -3  -3   3     4101.22     4216.86     83.41 o 
  -2  -3   3     2687.26     2610.46     55.41 o 
  -1  -3   3      942.59      952.98     30.85 o 
   0  -3   3     4824.80     4944.77     70.85 o 
   1  -3   3     2295.66     2244.45    126.06 o 
   2  -3   3     1825.87     1416.32     93.45 o 
   3  -3   3     2091.38     2012.02    141.37 o 
   4  -3   3     5879.09     5800.44    321.75 o 
   5  -3   3       57.82       39.21     13.10 o 
   6  -3   3     3040.31     3113.10     93.86 o 
   7  -3   3        0.11       10.14     10.10 o 
   8  -3   3     1014.91      996.79     60.24 o 
 -10  -2   3        8.87       23.24     13.57 o 
  -9  -2   3      500.49      550.65     30.10 o 
  -8  -2   3        2.79        2.91      6.48 o 
  -7  -2   3     2196.23     2290.65     71.65 o 
  -6  -2   3      923.47      885.53     30.45 o 
  -5  -2   3     3101.02     3254.92    181.08 o 
  -4  -2   3     8237.70     8708.58    166.48 o 
  -3  -2   3      899.44     1013.57     59.77 o 
  -2  -2   3     9644.54    10380.32    102.10 o 
  -1  -2   3     1073.77      951.67     28.88 o 
   0  -2   3     1576.51     1555.86    140.23 o 
   1  -2   3     1444.73     1586.34     90.57 o 
   2  -2   3     5591.73     5254.71    422.93 o 
   3  -2   3      270.61      267.04     19.69 o 
   4  -2   3     5904.31     6466.75    243.69 o 
   5  -2   3       35.50       48.22      6.31 o 
   6  -2   3     5296.13     5914.57    519.55 o 
   7  -2   3       34.36       18.59     11.55 o 
   8  -2   3      747.53      689.61     48.41 o 
   9  -2   3      365.17      308.77     35.12 o 
 -10  -1   3       39.39       47.89     19.16 o 
  -9  -1   3     2892.73     2981.11    101.47 o 
  -8  -1   3      224.66      240.82     19.84 o 
  -7  -1   3     1177.38     1206.81     87.97 o 
  -6  -1   3      965.21      842.14     41.04 o 
  -5  -1   3    11022.77    10738.74    849.00 o 
  -4  -1   3     5088.00     4990.04    385.07 o 
  -3  -1   3     3081.12     2735.58    238.53 o 
  -2  -1   3      297.58      289.58     21.15 o 
  -1  -1   3     9171.33    10062.68    158.63 o 
   0  -1   3      770.93     1042.28     68.61 o 
   1  -1   3     2459.60     2638.52    133.58 o 
   2  -1   3    12621.44    12355.61    290.34 o 
   3  -1   3     2930.11     3374.59    117.88 o 
   4  -1   3     6452.98     6747.29    281.18 o 
   5  -1   3      278.41      236.82     11.11 o 
   6  -1   3     1561.73     1659.85    168.32 o 
   7  -1   3     1781.62     1854.27    155.21 o 
   8  -1   3      571.86      517.43     39.82 o 
   9  -1   3      448.59      389.25     37.28 o 
  -9   0   3       93.23      132.32     26.06 o 
  -8   0   3      306.29      298.30     32.12 o 
  -7   0   3     1251.17     1371.25    135.18 o 
  -6   0   3     2046.07     2095.77    123.85 o 
  -5   0   3     1330.25     1251.96     60.82 o 
  -4   0   3     7850.78     8071.18    498.15 o 
  -3   0   3      799.56      779.44     20.41 o 
  -2   0   3    10202.21     9766.83    779.53 o 
  -1   0   3    14922.00    15647.71    128.70 o 
   0   0   3    24590.23    16911.08   1001.48 o 
   1   0   3     1236.91     1099.84     70.57 o 
   2   0   3    14326.22    13725.27   1450.79 o 
   3   0   3       52.66       68.48      4.87 o 
   4   0   3     9178.53     9620.15    691.56 o 
   5   0   3     1699.80     1735.75    116.55 o 
   6   0   3     2589.49     2719.45    221.12 o 
   7   0   3     4004.04     4246.56    387.62 o 
   8   0   3     1682.59     1650.97    276.65 o 
   9   0   3     1157.97      895.37     53.53 o 
  10   0   3      552.69      451.56     40.99 o 
  -9   1   3      591.10      702.48     50.80 o 
  -8   1   3     1791.23     1885.16     78.41 o 
  -7   1   3     1713.87     1722.27     69.77 o 
  -6   1   3     3992.78     4157.29    281.76 o 
  -5   1   3      314.98      298.56     23.50 o 
  -4   1   3     3421.75     3326.31    216.87 o 
  -3   1   3      273.81      264.57     23.73 o 
  -2   1   3     4789.92     4559.95    839.80 o 
  -1   1   3     5461.44     5135.02    775.07 o 
   0   1   3    13242.97    11696.68    710.11 o 
   1   1   3      585.98      560.29     11.73 o 
   2   1   3    16657.36    14884.03   3249.38 o 
   3   1   3     1703.03     1228.17    212.77 o 
   4   1   3     3915.77     3677.68    382.81 o 
   5   1   3     5118.16     5100.03    487.67 o 
   6   1   3      754.88      701.26     55.17 o 
   7   1   3     5358.26     5530.06    579.07 o 
   8   1   3      339.28      334.94     32.71 o 
   9   1   3      668.17      601.32     72.12 o 
  10   1   3      202.71      185.00     28.27 o 
  -9   2   3      110.60      128.75     26.34 o 
  -8   2   3      809.13      832.78     53.67 o 
  -7   2   3      840.64      793.80     49.16 o 
  -6   2   3     2437.03     2186.74     75.22 o 
  -5   2   3        0.40        1.19      4.62 o 
  -4   2   3      879.30      811.10     68.86 o 
  -3   2   3      342.41      287.37     19.16 o 
  -2   2   3     2323.14     2457.67    399.16 o 
  -1   2   3    16054.28    16438.28   1790.45 o 
   0   2   3      112.56      128.62      6.16 o 
   1   2   3       33.61       56.73      4.74 o 
   2   2   3     5063.79     5725.39     71.93 o 
   3   2   3     6330.60     6958.77     90.34 o 
   4   2   3     7727.54     7693.37    105.51 o 
   5   2   3     7146.38     6200.10   1333.07 o 
   6   2   3      343.85      252.39     45.08 o 
   7   2   3     2575.82     2335.13    273.81 o 
   8   2   3       22.02       17.79      5.78 o 
   9   2   3     2832.64     2518.76    452.31 o 
  10   2   3       23.61       21.50     10.02 o 
  -8   3   3     1165.72     1262.31     67.47 o 
  -7   3   3       26.44       43.10     17.23 o 
  -6   3   3     1955.86     1955.93    102.69 o 
  -5   3   3       11.45        9.85      6.20 o 
  -4   3   3     1530.91     1551.24    151.92 o 
  -3   3   3      618.46      674.66     64.45 o 
  -2   3   3    19278.49    20475.32   3021.42 o 
  -1   3   3       22.28       16.06      6.53 o 
   0   3   3     3693.02     3534.34     59.51 o 
   1   3   3     4355.08     5063.59    297.05 o 
   2   3   3     8014.45     9045.13     96.21 o 
   3   3   3     4930.47     5370.74     79.16 o 
   4   3   3       31.62       20.47      7.47 o 
   5   3   3     3343.60     3290.87     73.86 o 
   6   3   3     2348.92     2462.36     69.16 o 
   7   3   3     3002.70     2588.72     76.44 o 
   8   3   3      465.20      465.83     35.36 o 
   9   3   3     4712.65     5047.89    123.77 o 
  10   3   3      233.84      248.62     32.82 o 
  11   3   3      491.70      541.66     46.30 o 
  -7   4   3      189.07      195.75     29.86 o 
  -6   4   3     1517.01     1425.93    120.41 o 
  -5   4   3       91.88       95.28     13.71 o 
  -4   4   3     1794.62     1704.74    175.44 o 
  -3   4   3      929.65      858.18     41.74 o 
  -2   4   3     1034.72     1003.97     42.07 o 
  -1   4   3      978.31      805.07     34.79 o 
   0   4   3     7319.35     8033.24    208.64 o 
   1   4   3     5047.72     6220.23    394.81 o 
   2   4   3     1659.04     2070.20    110.20 o 
   3   4   3    23029.28    26651.06    218.81 o 
   4   4   3      472.52      567.82     28.22 o 
   5   4   3     8882.11    10091.83    138.19 o 
   6   4   3        5.54        9.25      6.34 o 
   7   4   3     2656.84     2939.18     82.92 o 
   8   4   3        9.98        6.10      8.69 o 
   9   4   3      848.56      869.64     51.65 o 
  10   4   3      217.44      240.22     32.77 o 
  11   4   3      844.35      985.00     62.40 o 
  -7   5   3      170.45      209.56     30.61 o 
  -6   5   3      802.09      789.76     36.09 o 
  -5   5   3      611.89      629.02     55.12 o 
  -4   5   3     4164.42     3928.94    540.53 o 
  -3   5   3     1798.78     1402.75     56.72 o 
  -2   5   3      436.95      431.37     30.10 o 
  -1   5   3      351.91      325.72     24.89 o 
   0   5   3     4683.64     4801.19     90.67 o 
   1   5   3    13737.72    16205.01    951.19 o 
   2   5   3      389.29      476.94     38.92 o 
   3   5   3     9922.25    11266.01    127.67 o 
   4   5   3      179.89      140.63     14.93 o 
   5   5   3     8365.77     8926.10    131.61 o 
   6   5   3      247.09      261.44     23.99 o 
   7   5   3     3428.37     3704.16     94.85 o 
   8   5   3     1105.80     1039.52     53.43 o 
   9   5   3     1466.04     1438.30     67.14 o 
  10   5   3     1672.47     1568.08     74.28 o 
  11   5   3      759.53      770.05     55.88 o 
  -6   6   3      469.30      462.60     29.29 o 
  -5   6   3     1344.09     1425.27    186.13 o 
  -4   6   3      587.98      599.20     76.49 o 
  -3   6   3     3139.38     2691.22     83.63 o 
  -2   6   3      216.23      218.71     24.28 o 
  -1   6   3     4735.06     4484.63     98.51 o 
   0   6   3      510.00      452.26     30.00 o 
   1   6   3     7612.23     8603.67    629.54 o 
   2   6   3     1147.85     1262.41     49.09 o 
   3   6   3     4911.29     5493.12    338.16 o 
   4   6   3      586.54      525.37     28.83 o 
   5   6   3     3239.59     3159.68     77.19 o 
   6   6   3      591.00      600.45     36.20 o 
   7   6   3     2949.40     3084.46     88.09 o 
   8   6   3      471.38      450.85     36.44 o 
   9   6   3      930.12      935.93     55.36 o 
  10   6   3     1071.71     1050.22     62.12 o 
  11   6   3      322.19      329.38     37.05 o 
  -5   7   3     1453.18     1475.49    146.10 o 
  -4   7   3      241.25      235.58     33.83 o 
  -3   7   3     1524.01     1447.52     83.20 o 
  -2   7   3      351.72      255.99     27.94 o 
  -1   7   3     1002.20      925.18     47.71 o 
   0   7   3      225.02      175.23     21.22 o 
   1   7   3     7213.24     7334.50    129.64 o 
   2   7   3      707.13      848.91     58.53 o 
   3   7   3     2676.78     2871.82    197.44 o 
   4   7   3     1281.12     1318.99     46.77 o 
   5   7   3     1719.67     1706.64     57.99 o 
   6   7   3     2303.97     2226.37     71.28 o 
   7   7   3       42.11       40.76     14.37 o 
   8   7   3     2006.47     1935.59     75.60 o 
   9   7   3     1083.62     1095.86     60.43 o 
  10   7   3     1641.14     1526.90     75.41 o 
  11   7   3      109.12      117.95     26.34 o 
  -4   8   3      103.88       97.61     16.92 o 
  -3   8   3     1681.09     1672.06     77.92 o 
  -2   8   3        6.07        5.07     10.75 o 
  -1   8   3     4759.05     4657.84    115.37 o 
   0   8   3     2403.02     2417.47     80.06 o 
   1   8   3     3579.83     3577.47     95.60 o 
   2   8   3      255.71      225.57     24.51 o 
   3   8   3     2871.07     3034.19    237.19 o 
   4   8   3     2006.65     2051.80    214.91 o 
   5   8   3     1087.82     1048.15     46.86 o 
   6   8   3     2091.76     2098.23     71.09 o 
   7   8   3     2210.00     2054.05     74.84 o 
   8   8   3     3905.12     3738.95    107.85 o 
   9   8   3      242.66      257.87     31.22 o 
  10   8   3     2153.04     2024.99     88.18 o 
  11   8   3        1.10        5.63     12.91 o 
  -3   9   3     1061.73     1011.08     86.14 o 
  -2   9   3      225.79      239.37     32.07 o 
  -1   9   3     1758.97     1698.84     73.91 o 
   0   9   3      264.29      253.41     29.58 o 
   1   9   3      823.80      849.02     49.63 o 
   2   9   3      123.20      100.11     21.08 o 
   3   9   3     1614.31     1607.47     67.05 o 
   4   9   3     1999.94     1991.84     74.75 o 
   5   9   3       17.85       20.56      7.39 o 
   6   9   3     4154.43     4278.17    105.04 o 
   7   9   3       11.21        8.55     10.28 o 
   8   9   3     2499.55     2296.99     86.30 o 
   9   9   3       45.71       25.45     14.27 o 
  10   9   3     1278.24     1132.91     67.00 o 
  -2  10   3      602.73      632.42     49.25 o 
  -1  10   3     1152.13     1100.88     63.15 o 
   0  10   3      714.99      716.42     50.05 o 
   1  10   3      224.47      217.68     30.57 o 
   2  10   3     1226.04     1123.89     60.43 o 
   3  10   3      425.63      443.25     38.13 o 
   4  10   3     3623.43     3498.07    105.74 o 
   5  10   3      354.06      318.40     32.59 o 
   6  10   3     4293.97     4375.65    109.07 o 
   7  10   3       42.59       15.64     12.91 o 
   8  10   3     1378.45     1351.85     67.75 o 
   9  10   3     1052.34     1051.44     62.87 o 
  10  10   3      712.72      719.62     54.33 o 
   0  11   3      471.37      438.93     41.70 o 
   1  11   3      268.06      307.64     34.93 o 
   2  11   3     1478.56     1406.74     71.56 o 
   3  11   3       97.97      110.86     23.99 o 
   4  11   3     1541.90     1470.22     72.40 o 
   5  11   3       39.53       41.79     16.86 o 
   6  11   3     1051.53      958.57     59.54 o 
   7  11   3       76.95       65.74     19.58 o 
   8  11   3     1529.62     1604.23     75.13 o 
   9  11   3      334.06      335.16     36.91 o 
   2  12   3     1687.87     1717.67     83.06 o 
   3  12   3       56.48       45.22     18.12 o 
   4  12   3     2817.48     2775.08    105.13 o 
   5  12   3       40.75       43.81     17.33 o 
   6  12   3     1382.18     1392.33     75.22 o 
   7  12   3      460.35      403.34     41.13 o 
  -7 -11   4      301.08      301.12     35.17 o 
  -6 -11   4     1813.35     1809.94     80.71 o 
  -4 -11   4     1685.81     1484.08     71.65 o 
  -3 -11   4       14.11        5.35     10.14 o 
  -1 -11   4      308.97      323.42     35.50 o 
  -8 -10   4     2217.93     2281.17     95.36 o 
  -7 -10   4      326.89      297.97     33.99 o 
  -6 -10   4     1117.17     1184.93     63.86 o 
  -5 -10   4       12.07        9.53     12.16 o 
  -4 -10   4      684.06      664.07     44.79 o 
  -3 -10   4      145.47      144.38     23.66 o 
  -2 -10   4     1216.89     1142.30     57.80 o 
   0 -10   4     1847.87     1941.50     84.89 o 
   1 -10   4      831.73      922.88     60.57 o 
  -9  -9   4        0.44       10.14     11.46 o 
  -8  -9   4      818.77      765.73     54.28 o 
  -7  -9   4       27.13       28.03     15.03 o 
  -6  -9   4     1734.07     1739.18     74.94 o 
  -5  -9   4      115.77      130.06     23.15 o 
  -4  -9   4     4160.68     4300.28    108.28 o 
  -3  -9   4     1257.08     1256.25     55.97 o 
  -2  -9   4     3097.60     2855.79     85.74 o 
  -1  -9   4      655.29      676.84     41.79 o 
   0  -9   4      611.68      621.01     45.12 o 
   1  -9   4      999.61     1020.59     60.10 o 
   2  -9   4      324.96      370.00     37.99 o 
   3  -9   4      727.57      828.03     58.69 o 
  -9  -8   4      159.23      151.19     28.92 o 
  -8  -8   4     1843.15     1827.59     81.23 o 
  -7  -8   4       45.05       61.79     18.92 o 
  -6  -8   4     2994.46     2815.18     92.22 o 
  -5  -8   4       16.28       13.24     10.52 o 
  -4  -8   4     5381.59     5480.29    118.51 o 
  -3  -8   4     2475.69     2693.99     78.51 o 
  -2  -8   4     1371.90     1485.39     55.69 o 
  -1  -8   4     1449.67     1444.45     55.59 o 
   0  -8   4       99.08      104.28     20.14 o 
   1  -8   4     3331.54     3523.48    105.04 o 
   2  -8   4       13.10       25.59     13.19 o 
   3  -8   4     1916.48     2164.11     89.78 o 
   4  -8   4       18.78       26.62     14.32 o 
 -10  -7   4     1240.91     1168.12     69.73 o 
  -9  -7   4      230.22      189.04     30.47 o 
  -8  -7   4     1739.57     1634.23     74.94 o 
  -7  -7   4     1153.17     1146.95     59.68 o 
  -6  -7   4     3098.79     3098.03     93.81 o 
  -5  -7   4     2205.53     2277.04     76.21 o 
  -4  -7   4     1255.31     1163.76     51.84 o 
  -3  -7   4     1184.60     1135.16     48.64 o 
  -2  -7   4      173.30      215.89     21.08 o 
  -1  -7   4     4897.13     5210.85    312.48 o 
   0  -7   4        1.09        9.17      4.11 o 
   1  -7   4     3217.96     3479.76     96.96 o 
   2  -7   4       29.38       41.32     15.82 o 
   3  -7   4     2510.04     2561.91     92.12 o 
   4  -7   4        2.19       -5.49      7.23 o 
   5  -7   4     1028.90     1109.99     66.96 o 
 -10  -6   4     1040.67     1184.65     69.21 o 
  -9  -6   4      496.24      529.74     44.51 o 
  -8  -6   4     1909.39     2029.82     81.65 o 
  -7  -6   4     2137.51     2268.11     81.51 o 
  -6  -6   4     1372.65     1458.30     62.21 o 
  -5  -6   4     1872.82     1822.33     65.88 o 
  -3  -6   4     2599.68     2791.42     73.72 o 
  -2  -6   4      236.91      278.91     22.58 o 
  -1  -6   4     6678.66     7894.57    118.04 o 
   0  -6   4       11.77       16.91      3.92 o 
   1  -6   4     3154.06     3337.50     58.36 o 
   2  -6   4      889.55      882.13     48.13 o 
   3  -6   4     2895.25     3147.00     95.88 o 
   4  -6   4      961.05      948.75     55.55 o 
   5  -6   4     1138.34     1244.75     67.10 o 
   6  -6   4      276.04      301.07     36.25 o 
 -10  -5   4      653.63      696.89     52.49 o 
  -9  -5   4     1141.91     1102.78     44.31 o 
  -8  -5   4     1084.52     1167.00     60.52 o 
  -7  -5   4     3250.31     3288.71     95.93 o 
  -6  -5   4      103.16      115.74     19.63 o 
  -5  -5   4     2622.27     2575.43     75.88 o 
  -4  -5   4     1318.65     1341.43     51.37 o 
  -3  -5   4     2364.19     2534.67     67.29 o 
  -2  -5   4      456.97      554.90     29.82 o 
  -1  -5   4     6630.26     7305.67    108.23 o 
   0  -5   4     4043.81     4091.85     69.37 o 
   1  -5   4     2440.21     2474.60     63.92 o 
   2  -5   4      459.63      400.25     14.34 o 
   3  -5   4     1178.37     1153.80     53.90 o 
   4  -5   4      274.47      265.85     28.64 o 
   5  -5   4     1753.18     1848.20     77.33 o 
   6  -5   4      856.04      857.05     55.88 o 
   7  -5   4      565.90      602.09     49.40 o 
 -10  -4   4      277.67      297.79     24.75 o 
  -9  -4   4     1231.04     1349.93     63.22 o 
  -8  -4   4       13.70        9.76      7.85 o 
  -7  -4   4     1347.65     1397.52     43.44 o 
  -6  -4   4       16.24       13.08      5.73 o 
  -5  -4   4     2210.95     2131.10     46.92 o 
  -4  -4   4      137.90      176.50     18.55 o 
  -3  -4   4    10951.30    11970.93    149.83 o 
  -2  -4   4      650.14      711.68     31.88 o 
  -1  -4   4     7861.98     8855.43    115.32 o 
   0  -4   4     4462.94     4425.53    158.02 o 
   1  -4   4     6849.18     7295.62    287.56 o 
   2  -4   4     2421.60     2483.20    120.39 o 
   3  -4   4      385.89      331.89     15.50 o 
   4  -4   4     3066.28     3299.74     91.42 o 
   5  -4   4     1207.81     1175.63     57.80 o 
   6  -4   4     2451.36     2523.12     90.48 o 
   7  -4   4      178.53      213.27     31.18 o 
   8  -4   4     1302.57     1287.39     72.78 o 
 -10  -3   4      670.03      729.12     37.38 o 
  -9  -3   4     1484.44     1691.16    124.87 o 
  -8  -3   4        0.91        4.73      6.87 o 
  -7  -3   4     1851.36     1758.57    102.85 o 
  -6  -3   4       23.79       16.97      6.52 o 
  -5  -3   4     4703.20     4869.85     70.32 o 
  -4  -3   4      958.69      902.27     38.78 o 
  -3  -3   4     4237.56     4484.45    141.59 o 
  -2  -3   4     1721.01     1698.94     47.09 o 
  -1  -3   4     3145.19     3319.18     63.67 o 
   0  -3   4     4115.64     3917.42    300.22 o 
   1  -3   4     2057.10     2014.81    117.67 o 
   2  -3   4      743.22      677.83     35.73 o 
   3  -3   4      176.52      171.07     11.98 o 
   4  -3   4     1705.90     1796.83     48.76 o 
   5  -3   4       49.03       59.05      9.89 o 
   6  -3   4     4172.69     4217.50    111.33 o 
   7  -3   4        0.59        2.44      9.39 o 
   8  -3   4     1208.68     1167.79     66.25 o 
 -10  -2   4        8.73       19.96     12.54 o 
  -9  -2   4      806.26      817.33     67.47 o 
  -8  -2   4        2.12       11.94      7.80 o 
  -7  -2   4     1336.16     1351.58     80.29 o 
  -6  -2   4      255.55      243.58     17.09 o 
  -5  -2   4     3385.11     3422.05    111.61 o 
  -4  -2   4     3575.93     3872.93     99.03 o 
  -3  -2   4     6284.26     6707.12    340.11 o 
  -2  -2   4     3951.42     4425.05    156.79 o 
  -1  -2   4     2008.83     2219.23     70.67 o 
   0  -2   4      943.34      891.32     83.74 o 
   1  -2   4     2615.87     2443.05    172.82 o 
   2  -2   4     9946.23     8827.89    650.00 o 
   3  -2   4     1277.55     1205.75     34.49 o 
   4  -2   4     4995.70     5474.95    153.55 o 
   5  -2   4      291.37      257.33     54.23 o 
   6  -2   4     2607.14     2440.90     79.92 o 
   7  -2   4      175.73      153.07     24.74 o 
   8  -2   4      718.68      665.39     47.94 o 
   9  -2   4      169.63      168.24     29.16 o 
 -10  -1   4        0.60        5.49      9.53 o 
  -9  -1   4     2499.56     2566.23     96.58 o 
  -8  -1   4      176.01      198.77     18.97 o 
  -7  -1   4     1894.25     1751.01     46.77 o 
  -6  -1   4     1219.44     1284.36    124.15 o 
  -5  -1   4     3687.95     3475.02    225.25 o 
  -4  -1   4     6377.08     5672.12    326.67 o 
  -3  -1   4     3438.10     3452.22    345.84 o 
  -2  -1   4     3847.93     3344.16    210.64 o 
  -1  -1   4    22777.33    21760.88    760.63 o 
   0  -1   4    10051.04     9591.75    547.49 o 
   1  -1   4       66.13       60.66      6.48 o 
   2  -1   4     4472.12     4127.00     50.73 o 
   3  -1   4     2071.56     2242.45     73.26 o 
   4  -1   4     5644.14     6189.23    249.38 o 
   5  -1   4     1748.77     1890.21     97.26 o 
   6  -1   4      509.47      476.13     54.23 o 
   7  -1   4      164.47      190.04     16.54 o 
   8  -1   4     1317.33     1161.55     60.34 o 
   9  -1   4      490.12      410.89     38.83 o 
  -9   0   4      278.78      320.60     35.45 o 
  -8   0   4       42.02       64.37     20.14 o 
  -7   0   4     1075.29     1068.27    106.91 o 
  -6   0   4     1071.92     1129.85    117.55 o 
  -5   0   4     5028.51     4826.68    376.90 o 
  -4   0   4     7456.56     7152.16    448.28 o 
  -3   0   4     5905.24     5995.77    352.27 o 
  -2   0   4    14454.40    13603.30   2395.71 o 
  -1   0   4     1616.51     1837.14    202.70 o 
   0   0   4     3454.86     2976.14     55.66 o 
   1   0   4     2571.00     2236.27     88.39 o 
   2   0   4    10215.49     9974.97   1054.09 o 
   3   0   4       11.25       14.17      4.19 o 
   4   0   4     8860.09     9350.04    673.72 o 
   5   0   4      138.50      111.15      9.33 o 
   6   0   4     2130.86     2137.52    146.85 o 
   7   0   4     3302.95     3360.35    442.17 o 
   8   0   4     2362.18     2361.15    326.07 o 
   9   0   4     1847.30     1545.59     71.28 o 
  10   0   4      579.42      536.83     45.12 o 
  -9   1   4      387.30      430.24     41.55 o 
  -8   1   4     1293.74     1369.23     68.69 o 
  -7   1   4     1226.24     1111.21     57.71 o 
  -6   1   4     1714.96     1524.55     62.87 o 
  -5   1   4     1491.10     1582.65     94.09 o 
  -4   1   4     7280.29     7550.77    731.92 o 
  -3   1   4       42.24       62.52      6.54 o 
  -2   1   4     6532.05     5918.52    951.38 o 
  -1   1   4     4472.29     4804.84    671.28 o 
   0   1   4     5796.49     5357.40    156.69 o 
   1   1   4       87.60      108.85      6.09 o 
   2   1   4     4676.47     4843.17    471.68 o 
   3   1   4     2395.86     2258.56    379.79 o 
   4   1   4     4180.37     3682.52    682.20 o 
   5   1   4     3835.93     3507.42    573.19 o 
   6   1   4     1478.34     1545.18    158.94 o 
   7   1   4     4065.89     4071.18    400.49 o 
   8   1   4      607.24      610.44    114.97 o 
   9   1   4     1472.63     1434.62    264.40 o 
  10   1   4       96.20      107.19     32.96 o 
  -8   2   4      733.02      828.88     54.70 o 
  -7   2   4     1003.09     1032.47     57.61 o 
  -6   2   4     2363.41     2190.87     77.66 o 
  -5   2   4      243.53      209.29     14.87 o 
  -4   2   4     1864.37     1708.88    186.85 o 
  -3   2   4      165.01      206.87     31.85 o 
  -2   2   4     8687.77     8930.20   1591.27 o 
  -1   2   4      151.27      220.73     17.44 o 
   0   2   4     1903.69     2035.91     56.70 o 
   1   2   4      663.46      659.10     27.89 o 
   2   2   4     1484.07     1960.76     40.54 o 
   3   2   4     3325.09     3773.93     66.39 o 
   4   2   4     3485.60     3497.46     70.24 o 
   5   2   4     4473.02     4201.70    849.47 o 
   6   2   4     2043.13     1702.83    304.54 o 
   7   2   4     5022.82     4204.88    528.04 o 
   8   2   4       71.21       62.43     11.42 o 
   9   2   4      885.71      755.65    117.15 o 
  10   2   4      456.44      399.37     66.70 o 
  11   2   4     1087.32     1264.66     69.87 o 
  -8   3   4      805.28      849.91     56.63 o 
  -7   3   4      313.92      296.75     33.20 o 
  -6   3   4     2709.63     2464.43     85.32 o 
  -5   3   4       28.21       33.91      8.99 o 
  -4   3   4     3154.09     3230.00    331.24 o 
  -3   3   4     1066.81      869.54     41.04 o 
  -2   3   4     2126.39     2492.48    363.87 o 
  -1   3   4     3078.98     3462.94    263.93 o 
   0   3   4      538.94      629.43     14.55 o 
   1   3   4      959.02     1059.02     77.90 o 
   2   3   4     2548.70     2973.72    141.05 o 
   3   3   4    10614.60    11655.73    127.67 o 
   4   3   4      112.26      150.68     15.17 o 
   5   3   4     7699.68     8919.86    128.47 o 
   6   3   4     2568.42     2788.13     74.56 o 
   7   3   4     2855.32     2968.57     82.87 o 
   8   3   4      175.76      159.93     23.66 o 
   9   3   4     1660.27     1741.99     72.83 o 
  10   3   4       67.16       67.14     20.42 o 
  11   3   4     1170.09     1212.40     68.51 o 
  -7   4   4      105.48      105.88     24.56 o 
  -6   4   4     1302.89     1264.58    115.65 o 
  -5   4   4      309.13      303.83     26.46 o 
  -4   4   4     1783.02     1736.39    267.26 o 
  -3   4   4     1573.03     1254.89     51.79 o 
  -2   4   4    12734.21    11868.38    158.75 o 
  -1   4   4     8866.15     8688.09    125.46 o 
   0   4   4     2855.69     2747.28     69.84 o 
   1   4   4     7492.46     8300.79    528.80 o 
   2   4   4     2163.77     2754.82    196.01 o 
   3   4   4     2321.91     2435.13     53.90 o 
   4   4   4      261.70      251.77     19.16 o 
   5   4   4     5445.28     5712.24    101.84 o 
   6   4   4      366.29      362.81     27.56 o 
   7   4   4     5162.89     5191.52    111.94 o 
   8   4   4      260.89      286.51     28.83 o 
   9   4   4     3422.33     3627.67    105.93 o 
  10   4   4      284.74      316.94     34.65 o 
  11   4   4     1156.15     1246.77     70.29 o 
  -7   5   4       90.08      138.04     27.61 o 
  -6   5   4      832.62      784.98     53.27 o 
  -5   5   4      641.16      637.70     96.16 o 
  -4   5   4     1007.61     1004.44     93.56 o 
  -3   5   4      990.37      923.73     47.71 o 
  -2   5   4       63.32       49.40     13.85 o 
  -1   5   4     5111.58     5016.85    100.11 o 
   0   5   4      891.53      839.82     38.36 o 
   1   5   4     6222.79     6933.41    533.28 o 
   2   5   4     2028.94     2182.38    131.21 o 
   3   5   4     5122.79     5123.00    235.52 o 
   4   5   4      404.77      418.13     24.98 o 
   5   5   4     5418.00     5744.07    104.05 o 
   6   5   4      737.20      762.02     40.15 o 
   7   5   4     2287.28     2460.72     77.47 o 
   8   5   4       29.81       18.45     11.97 o 
   9   5   4     1752.84     1766.50     74.70 o 
  10   5   4     3671.90     3598.46    113.35 o 
  11   5   4      343.42      407.51     41.13 o 
  -6   6   4      222.55      237.85     27.68 o 
  -5   6   4     1182.44     1158.75     65.03 o 
  -4   6   4      585.56      602.44     67.29 o 
  -3   6   4     3996.87     3425.91     97.24 o 
  -2   6   4       17.80       13.10     10.99 o 
  -1   6   4     2307.03     2166.13     69.54 o 
   0   6   4      307.35      284.45     24.84 o 
   1   6   4     5907.02     6882.77    403.15 o 
   2   6   4      187.05      190.22     20.43 o 
   3   6   4     4728.01     5444.66    292.36 o 
   4   6   4      104.53      132.13     15.49 o 
   5   6   4     3458.27     3595.83     82.73 o 
   6   6   4      149.85      214.67     22.68 o 
   7   6   4     2367.53     2491.90     79.26 o 
   8   6   4     2021.63     1867.97     73.11 o 
   9   6   4      723.38      757.32     49.63 o 
  10   6   4     2079.86     2015.50     85.69 o 
  11   6   4      313.28      321.26     37.66 o 
  -5   7   4      611.39      672.18     35.36 o 
  -4   7   4      338.93      310.83     30.36 o 
  -3   7   4     1198.22     1059.28     57.47 o 
  -2   7   4        1.72        1.97      9.86 o 
  -1   7   4      505.25      500.72     36.30 o 
   0   7   4      686.61      715.86     41.70 o 
   1   7   4     6018.01     5716.37    115.60 o 
   2   7   4      221.32      236.84     23.43 o 
   3   7   4     2994.60     3384.70    280.39 o 
   4   7   4       88.59      100.99     11.21 o 
   5   7   4     1156.34     1231.89     49.21 o 
   6   7   4     2653.34     2703.66     78.74 o 
   7   7   4       29.31       37.38     14.04 o 
   8   7   4     1343.22     1240.43     60.66 o 
   9   7   4      537.90      491.94     41.84 o 
  10   7   4     1379.52     1422.19     73.06 o 
  11   7   4       11.49       22.26     13.52 o 
  -4   8   4        4.63       10.19      8.18 o 
  -3   8   4     1348.43     1355.85     48.55 o 
  -2   8   4      151.78      134.29     24.93 o 
  -1   8   4     3352.81     3341.62     99.31 o 
   0   8   4      967.75      939.78     51.32 o 
   1   8   4     6358.90     6546.61    133.07 o 
   2   8   4     1445.10     1319.31     57.66 o 
   3   8   4     2581.23     2457.48     78.27 o 
   4   8   4     1297.05     1322.88     88.34 o 
   5   8   4      909.96     1004.77     45.64 o 
   6   8   4      191.97      210.12     24.13 o 
   7   8   4      997.84     1003.27     52.68 o 
   8   8   4     3143.70     3042.06     97.15 o 
   9   8   4      848.67      834.37     54.33 o 
  10   8   4     2324.35     2316.85     94.33 o 
  11   8   4        0.19        8.83     12.82 o 
  -3   9   4      998.59     1032.98     58.83 o 
  -2   9   4      141.62      131.10     26.01 o 
  -1   9   4     1710.30     1737.11     76.02 o 
   0   9   4      570.52      487.76     39.63 o 
   1   9   4     2142.20     2213.69     81.51 o 
   2   9   4     1204.59     1173.05     58.46 o 
   3   9   4     1171.76     1164.32     57.66 o 
   4   9   4     2460.85     2515.05     84.75 o 
   5   9   4       16.99       22.36     11.06 o 
   6   9   4     4051.33     4152.05    102.92 o 
   7   9   4      127.87      138.89     23.85 o 
   8   9   4     1685.39     1694.95     73.95 o 
   9   9   4        0.13        0.14      8.69 o 
  10   9   4     1369.50     1500.51     77.57 o 
  -2  10   4      435.19      444.23     42.16 o 
  -1  10   4     1353.34     1333.64     70.43 o 
   0  10   4     1051.59      978.15     59.02 o 
   1  10   4       60.24       97.95     22.96 o 
   2  10   4      916.41      869.96     53.48 o 
   3  10   4      427.52      392.86     36.39 o 
   4  10   4     2547.12     2349.86     87.05 o 
   5  10   4       15.65        6.48      9.58 o 
   6  10   4     1680.33     1583.89     82.15 o 
   7  10   4      145.37      141.99     24.93 o 
   8  10   4     2599.47     2695.87     95.13 o 
   9  10   4      162.61      177.96     29.72 o 
  10  10   4     1194.16     1152.30     68.60 o 
   0  11   4      811.98      817.80     56.91 o 
   1  11   4       36.68       34.04     14.60 o 
   2  11   4     1307.37     1240.01     67.75 o 
   3  11   4        2.51        1.78     10.80 o 
   4  11   4     2671.33     2497.01     95.18 o 
   5  11   4        3.33        5.12      9.81 o 
   6  11   4     3084.88     2973.55    105.13 o 
   7  11   4       38.82       43.01     16.20 o 
   8  11   4     1135.66     1103.84     62.26 o 
   9  11   4      332.00      356.38     37.75 o 
   2  12   4     1619.52     1609.30     81.14 o 
   3  12   4        1.03        5.40      9.77 o 
   4  12   4     1465.63     1393.17     74.84 o 
   5  12   4        1.33        2.30      9.02 o 
   6  12   4     1350.64     1255.79     71.46 o 
   7  12   4      442.41      378.31     40.15 o 
   8  12   4     1398.88     1238.55     73.15 o 
  -6 -11   5     1634.24     1709.92     80.29 o 
  -5 -11   5      226.79      212.56     30.43 o 
  -2 -11   5     1041.26     1034.40     61.70 o 
  -1 -11   5       53.18       62.50     19.02 o 
  -8 -10   5     1386.86     1364.34     75.17 o 
  -7 -10   5      266.46      267.83     32.96 o 
  -6 -10   5     2009.10     2203.32     88.79 o 
  -5 -10   5      310.90      321.49     33.95 o 
  -4 -10   5     1048.41     1062.80     57.80 o 
  -3 -10   5      169.49      133.44     22.73 o 
  -1 -10   5       49.59       54.37     17.75 o 
   0 -10   5     1633.42     1803.83     82.17 o 
   1 -10   5      558.52      661.82     51.60 o 
  -9  -9   5        0.54       12.96     11.46 o 
  -8  -9   5     1693.24     1632.54     80.20 o 
  -7  -9   5       32.07       36.44     16.48 o 
  -6  -9   5     2872.09     2783.90     96.58 o 
  -5  -9   5      144.69      151.33     25.59 o 
  -4  -9   5      930.38      951.90     52.78 o 
  -3  -9   5        5.59        9.91      9.44 o 
  -1  -9   5      917.93      861.89     51.41 o 
   0  -9   5      754.09      767.32     50.71 o 
   1  -9   5     1139.34     1242.12     67.10 o 
   2  -9   5      439.75      473.58     42.96 o 
   3  -9   5     1536.00     1783.36     86.96 o 
  -9  -8   5      222.01      245.66     35.12 o 
  -8  -8   5     1354.44     1416.56     72.83 o 
  -7  -8   5      273.66      274.54     31.60 o 
  -6  -8   5     1498.09     1514.60     69.16 o 
  -5  -8   5     1838.80     1777.87     71.98 o 
  -3  -8   5     1857.72     1910.75     68.65 o 
  -2  -8   5      544.26      561.76     36.15 o 
  -1  -8   5      398.78      424.34     18.16 o 
   0  -8   5      261.75      281.54     29.44 o 
   1  -8   5     2163.62     2337.51     86.02 o 
   2  -8   5       99.78      135.46     25.92 o 
   3  -8   5     2452.98     2764.32    102.55 o 
   4  -8   5       12.10       17.42     11.27 o 
  -9  -7   5      106.02      134.15     27.70 o 
  -8  -7   5      592.02      580.21     45.83 o 
  -7  -7   5      915.49      877.05     53.95 o 
  -6  -7   5     1503.71     1431.39     65.31 o 
  -5  -7   5      467.73      468.04     36.58 o 
  -4  -7   5     3297.11     3354.35     91.42 o 
  -3  -7   5     2523.09     2458.51     74.80 o 
  -2  -7   5      350.42      379.86     28.60 o 
  -1  -7   5     3296.97     3452.34     83.20 o 
   0  -7   5        1.13        7.85      5.03 o 
   1  -7   5     2710.45     2733.71     86.58 o 
   2  -7   5        4.22       11.36     10.24 o 
   3  -7   5     3080.37     3331.20    106.40 o 
   4  -7   5       59.45       76.91     20.66 o 
   5  -7   5     1217.45     1237.38     71.65 o 
 -10  -6   5      831.30      947.34     62.97 o 
  -9  -6   5      374.65      370.19     37.84 o 
  -8  -6   5      783.26      802.07     52.64 o 
  -7  -6   5     1116.42     1145.16     58.97 o 
  -6  -6   5       19.93       15.26     10.75 o 
  -5  -6   5      258.26      209.37     24.46 o 
  -4  -6   5     1296.79     1358.19     55.59 o 
  -3  -6   5     1376.16     1417.26     54.37 o 
  -2  -6   5        2.55        9.44      6.95 o 
  -1  -6   5     4159.15     4168.77     88.09 o 
   0  -6   5      304.52      331.71     16.87 o 
   1  -6   5     4455.14     4679.30    140.65 o 
   2  -6   5      625.16      627.16     40.94 o 
   3  -6   5     2029.64     2250.22     81.93 o 
   4  -6   5      447.60      509.08     41.79 o 
   5  -6   5      467.99      524.66     44.47 o 
   6  -6   5      401.26      421.37     42.07 o 
 -10  -5   5      612.19      598.34     35.20 o 
  -9  -5   5      345.17      376.94     26.94 o 
  -8  -5   5     1300.22     1202.00     44.63 o 
  -7  -5   5     1294.60     1213.38     76.25 o 
  -6  -5   5      266.08      249.75     25.68 o 
  -5  -5   5     2404.95     2494.71     76.91 o 
  -4  -5   5       55.73       40.47     11.79 o 
  -3  -5   5     4154.38     4534.21     94.99 o 
  -2  -5   5       35.09       48.60     11.74 o 
  -1  -5   5     5974.29     6309.01    151.22 o 
   0  -5   5      323.98      409.25     18.62 o 
   1  -5   5     8209.44     8642.06    214.61 o 
   2  -5   5      506.91      501.50     21.67 o 
   3  -5   5     1202.47     1314.62     58.65 o 
   4  -5   5      898.62      922.22     52.45 o 
   5  -5   5     1383.72     1415.95     68.41 o 
   6  -5   5     1018.63      983.73     60.38 o 
   7  -5   5      271.75      219.28     33.62 o 
 -10  -4   5      360.70      402.89     28.82 o 
  -9  -4   5     1362.79     1383.28     49.70 o 
  -8  -4   5      117.31      131.01     17.25 o 
  -7  -4   5     1118.43     1089.51     47.68 o 
  -6  -4   5       10.70       15.51      6.43 o 
  -5  -4   5     2186.47     2213.99     49.25 o 
  -4  -4   5      364.42      356.18     23.41 o 
  -3  -4   5     8100.65     9252.95    134.57 o 
  -2  -4   5      110.82      105.88     14.60 o 
  -1  -4   5    10363.77    11408.12    467.73 o 
   0  -4   5     6796.85     7539.48    225.40 o 
   1  -4   5     8754.03     8274.01    426.28 o 
   2  -4   5     1967.17     2062.32     96.53 o 
   3  -4   5     1357.24     1215.22     33.39 o 
   4  -4   5      593.95      529.63     23.59 o 
   5  -4   5      634.05      662.43     44.18 o 
   6  -4   5     1430.09     1368.15     67.43 o 
   7  -4   5      122.26      142.88     27.23 o 
   8  -4   5     1210.11     1167.23     70.24 o 
 -10  -3   5      292.64      303.78     25.33 o 
  -9  -3   5     1148.11     1156.22     70.71 o 
  -8  -3   5      151.50      147.96     17.89 o 
  -7  -3   5     3394.40     3470.74    209.16 o 
  -6  -3   5        9.29        9.37      5.33 o 
  -5  -3   5     1456.68     1329.90     44.47 o 
  -4  -3   5     1714.39     1811.95     81.23 o 
  -3  -3   5     7402.70     7976.89    179.18 o 
  -2  -3   5      334.73      278.04      9.62 o 
  -1  -3   5    22573.09    24229.38   1491.05 o 
   0  -3   5     7242.73     7036.49    624.18 o 
   1  -3   5     5119.79     4748.36    291.39 o 
   2  -3   5     1438.24     1282.55     65.73 o 
   3  -3   5       12.48       29.30      8.87 o 
   4  -3   5     1534.99     1582.82     41.41 o 
   5  -3   5       68.22       84.84     11.51 o 
   6  -3   5     2216.84     2093.68     79.31 o 
   7  -3   5      118.31       93.86     21.93 o 
   8  -3   5     2253.21     2263.18     93.02 o 
 -10  -2   5       83.38       76.91     22.16 o 
  -9  -2   5     2461.93     2762.00    249.98 o 
  -8  -2   5      109.25      108.08     15.94 o 
  -7  -2   5     1829.21     1766.81    115.69 o 
  -6  -2   5      175.29      179.64     15.50 o 
  -5  -2   5     4532.44     4329.22    322.25 o 
  -4  -2   5     2172.38     2131.58    182.93 o 
  -3  -2   5     3460.37     3556.37    192.75 o 
  -2  -2   5     3410.31     3703.90     57.51 o 
  -1  -2   5     4144.59     4395.46    199.71 o 
   0  -2   5     3249.87     3021.92    254.30 o 
   1  -2   5       64.22       64.98      7.22 o 
   2  -2   5     8154.92     8083.40    269.89 o 
   3  -2   5     1111.13     1145.04     31.88 o 
   4  -2   5     3900.82     4075.20    170.80 o 
   5  -2   5       79.23       94.65     11.72 o 
   6  -2   5     5477.85     5633.83    540.44 o 
   7  -2   5      228.99      277.59     30.24 o 
   8  -2   5      676.93      591.20     45.97 o 
   9  -2   5      396.47      347.88     37.61 o 
  -9  -1   5     2057.90     2077.86     88.56 o 
  -8  -1   5      458.84      534.43     47.59 o 
  -7  -1   5     1760.29     1794.97    172.25 o 
  -6  -1   5      668.04      681.29     54.11 o 
  -5  -1   5     1696.43     1627.68    143.37 o 
  -4  -1   5     2120.08     1997.80     26.77 o 
  -3  -1   5     3368.27     3227.80    359.81 o 
  -2  -1   5     1349.70     1407.27     98.74 o 
  -1  -1   5    17575.77    15592.36    583.01 o 
   0  -1   5     3285.82     3202.14    162.46 o 
   1  -1   5      198.17      185.24      8.01 o 
   2  -1   5     7580.75     7860.00    127.67 o 
   3  -1   5      198.33      186.27     11.96 o 
   4  -1   5     7768.58     8668.90    437.12 o 
   5  -1   5       19.59       26.87      7.08 o 
   6  -1   5      877.09      845.26    133.63 o 
   7  -1   5       16.29       12.61      7.03 o 
   8  -1   5     2103.42     1909.76     78.55 o 
   9  -1   5     1240.08     1137.51     64.47 o 
  -9   0   5      821.56      809.53     56.30 o 
  -8   0   5      256.50      236.32     32.40 o 
  -7   0   5     1392.37     1407.45     65.50 o 
  -6   0   5     2283.45     2306.36    272.45 o 
  -5   0   5     1707.11     1733.28    214.91 o 
  -4   0   5     1592.75     1472.45     81.80 o 
  -3   0   5      766.89      660.90     47.52 o 
  -2   0   5     4760.47     4935.07    748.63 o 
  -1   0   5       97.94      127.90     11.86 o 
   0   0   5     1636.00     1632.09     25.50 o 
   1   0   5      356.29      391.78     17.05 o 
   2   0   5    10560.20    10666.73    916.47 o 
   3   0   5     1483.40     1348.32    137.58 o 
   4   0   5    17047.77    17868.91   2356.88 o 
   5   0   5     4336.14     4751.57    303.18 o 
   6   0   5     2169.79     2140.15    410.87 o 
   7   0   5     3598.85     3736.49    507.31 o 
   8   0   5     1009.58      967.06    102.52 o 
   9   0   5     1201.48     1277.88    202.77 o 
  10   0   5      304.28      284.82     34.23 o 
  -9   1   5      197.05      207.30     32.87 o 
  -8   1   5      616.47      619.84     47.85 o 
  -7   1   5      751.38      666.23     46.34 o 
  -6   1   5     1741.37     1594.14     66.35 o 
  -5   1   5     1382.25     1342.98    184.72 o 
  -4   1   5     3728.32     3854.53    206.95 o 
  -3   1   5      342.19      295.67     31.04 o 
  -2   1   5     1269.92     1312.12    228.60 o 
  -1   1   5      648.11      629.60     76.02 o 
   0   1   5     4957.62     4817.24     47.39 o 
   1   1   5      132.71      119.12      7.03 o 
   2   1   5     2757.45     3342.58     35.44 o 
   3   1   5     2585.25     2273.87    389.77 o 
   4   1   5    18089.73    18127.75   3230.81 o 
   5   1   5     3406.09     3214.30    498.82 o 
   6   1   5     1119.07     1010.28    119.71 o 
   7   1   5     1966.56     1826.42    273.11 o 
   8   1   5      541.91      547.91     67.43 o 
   9   1   5     1565.35     1391.66    268.79 o 
  10   1   5        8.38        9.78      8.13 o 
  -8   2   5     1096.05     1225.08     67.94 o 
  -7   2   5      301.86      312.67     34.18 o 
  -6   2   5     1105.64     1013.64     54.94 o 
  -5   2   5      466.69      410.12     31.13 o 
  -4   2   5      808.22      790.25     39.37 o 
  -3   2   5      188.29      220.13     30.64 o 
  -2   2   5     5302.34     5573.43   1029.07 o 
  -1   2   5     5271.17     4937.51    451.65 o 
   0   2   5     8351.51     7832.47    337.32 o 
   1   2   5      893.49      732.86     17.71 o 
   2   2   5     7231.88     7406.24     80.60 o 
   3   2   5    11425.32    12737.13    138.84 o 
   4   2   5      636.76      674.45     31.22 o 
   5   2   5     6927.88     6413.60   1236.86 o 
   6   2   5      802.90      711.46    103.23 o 
   7   2   5     3329.69     2884.24    563.26 o 
   8   2   5       83.07       92.17     18.57 o 
   9   2   5     1374.77     1148.16    205.71 o 
  10   2   5        8.28        8.20      7.90 o 
  -8   3   5      627.83      679.89     51.60 o 
  -7   3   5      125.43      139.31     26.62 o 
  -6   3   5     1509.31     1356.88     65.41 o 
  -5   3   5       73.34       92.38     12.70 o 
  -4   3   5     3380.23     3249.82    336.78 o 
  -3   3   5     1496.28     1389.28     53.62 o 
  -2   3   5     3457.84     4086.34    498.14 o 
  -1   3   5     2285.97     2483.73    184.22 o 
   0   3   5     3221.88     2997.79     92.43 o 
   1   3   5       16.74       37.49      5.24 o 
   2   3   5    12669.25    13698.58    561.73 o 
   3   3   5     4655.87     4914.75    101.73 o 
   4   3   5     4329.59     5060.05     88.70 o 
   5   3   5     8132.15     8571.50    128.00 o 
   6   3   5     2222.20     2548.43     72.36 o 
   7   3   5     3326.15     3253.82     87.90 o 
   8   3   5      123.58       81.42     19.20 o 
   9   3   5      642.36      631.16     44.23 o 
  10   3   5       62.79       64.14     20.00 o 
  11   3   5     1021.54     1086.38     65.55 o 
  -7   4   5       45.95       76.77     21.32 o 
  -6   4   5     1073.30      985.05     58.04 o 
  -5   4   5      159.65      159.58     16.52 o 
  -4   4   5     3227.75     3228.91    172.49 o 
  -3   4   5     1420.65     1162.91     52.07 o 
  -2   4   5     2204.58     2004.00     63.86 o 
  -1   4   5     3321.57     3494.50    289.85 o 
   0   4   5     3189.70     3177.93     53.50 o 
   1   4   5    14690.29    15373.16    899.64 o 
   2   4   5     3704.07     3942.15    245.73 o 
   3   4   5     4825.40     5203.15    161.97 o 
   4   4   5        1.78       33.81      9.02 o 
   5   4   5     7075.69     7490.58    119.97 o 
   6   4   5      291.44      307.17     25.73 o 
   8   4   5      934.99      965.05     51.56 o 
   9   4   5      315.62      276.93     30.94 o 
  10   4   5       99.03      120.86     25.26 o 
  11   4   5      963.78      931.52     61.23 o 
  -6   5   5     1285.71     1237.90     67.19 o 
  -5   5   5      422.65      432.23     29.30 o 
  -4   5   5     1346.74     1238.01    164.03 o 
  -3   5   5     2076.31     1830.50     68.98 o 
  -2   5   5     1541.29     1379.65     56.63 o 
  -1   5   5     4907.90     4774.00    100.58 o 
   0   5   5      779.74      745.11     37.09 o 
   1   5   5     4745.93     5255.73    302.43 o 
   2   5   5     1879.57     1695.94    119.24 o 
   3   5   5     6149.48     6859.90    242.42 o 
   4   5   5      817.41      834.80     35.87 o 
   5   5   5     4105.35     4456.22     91.80 o 
   6   5   5     1279.31     1294.48     52.45 o 
   7   5   5     3779.13     3796.47     97.57 o 
   8   5   5      223.06      207.35     25.68 o 
   9   5   5     1460.60     1362.04     65.78 o 
  10   5   5     1241.97     1094.92     62.82 o 
  11   5   5      713.56      842.73     58.32 o 
  -6   6   5      464.73      458.13     42.82 o 
  -5   6   5     1241.67     1277.05     46.55 o 
  -4   6   5      684.17      679.31     80.01 o 
  -3   6   5      557.90      488.74     38.74 o 
  -2   6   5     1177.61     1089.85     53.67 o 
  -1   6   5     3556.78     3701.95     93.96 o 
   0   6   5      286.60      297.64     25.92 o 
   1   6   5     5417.54     5622.32    108.79 o 
   2   6   5     1237.10     1374.18     87.73 o 
   3   6   5     5819.45     6446.69    375.12 o 
   4   6   5      541.92      517.53     42.78 o 
   5   6   5     3467.32     3895.68     87.10 o 
   6   6   5     1694.96     1681.99     60.85 o 
   7   6   5      540.42      513.54     37.09 o 
   8   6   5      325.10      374.97     34.37 o 
   9   6   5      691.31      641.96     46.44 o 
  10   6   5     1801.88     1730.91     79.59 o 
  11   6   5      299.43      339.29     38.31 o 
  -5   7   5     1161.37     1272.37     99.31 o 
  -4   7   5      129.22      147.37     18.64 o 
  -3   7   5     1678.58     1510.04     70.10 o 
  -2   7   5      767.29      775.07     48.41 o 
  -1   7   5     1507.07     1405.71     61.70 o 
   0   7   5      272.28      288.72     28.13 o 
   1   7   5     5076.23     5013.66    110.06 o 
   2   7   5      183.21      165.51     22.07 o 
   3   7   5     5528.89     6104.14    398.22 o 
   4   7   5      113.52      134.95     21.53 o 
   5   7   5     2070.35     2383.29     68.88 o 
   6   7   5     1105.72     1142.30     51.56 o 
   7   7   5        7.98       13.48     10.99 o 
   8   7   5      927.94      854.14     50.76 o 
   9   7   5     1800.14     1668.28     74.94 o 
  10   7   5     2174.79     2204.54     90.90 o 
  11   7   5       93.14       93.02     24.37 o 
  -4   8   5      174.37      140.56     19.45 o 
  -3   8   5     1964.24     1740.91     79.07 o 
  -2   8   5        2.50       -5.16     10.56 o 
  -1   8   5     1956.46     1926.66     76.91 o 
   0   8   5      795.51      761.22     46.81 o 
   1   8   5     2179.41     2125.51     75.83 o 
   2   8   5     1444.07     1321.15     58.55 o 
   3   8   5     2236.95     1885.58     69.30 o 
   4   8   5     2702.60     2850.83    225.94 o 
   5   8   5      438.38      462.31     35.54 o 
   6   8   5     1514.18     1511.12     60.24 o 
   7   8   5     1261.89     1231.04     58.50 o 
   8   8   5     5371.13     5454.18    131.28 o 
   9   8   5      969.02      903.58     56.11 o 
  10   8   5     2271.58     2257.08     93.39 o 
  11   8   5        0.46        6.76     12.21 o 
  -3   9   5     1380.60     1294.54     50.65 o 
  -2   9   5      283.09      228.24     32.40 o 
  -1   9   5      978.21     1005.24     59.21 o 
   0   9   5      350.80      362.20     35.45 o 
   1   9   5     2282.87     2254.69     83.63 o 
   2   9   5     1414.49     1254.89     61.37 o 
   3   9   5      516.04      470.90     37.94 o 
   4   9   5     2554.99     2538.43     85.64 o 
   5   9   5      723.65      705.36    108.51 o 
   6   9   5     3398.95     3392.77    150.58 o 
   7   9   5       93.76      128.37     23.81 o 
   8   9   5     2432.51     2285.58     85.93 o 
   9   9   5        2.30       23.57     14.18 o 
  10   9   5     1616.47     1610.19     79.87 o 
  -1  10   5      730.95      716.52     52.49 o 
   0  10   5      200.58      209.70     31.60 o 
   1  10   5      893.55      948.57     57.75 o 
   2  10   5     1605.59     1634.47     74.09 o 
   3  10   5      177.22      162.88     27.52 o 
   4  10   5     3434.34     3067.37    100.29 o 
   5  10   5      577.17      495.55     40.43 o 
   6  10   5     3080.53     2988.55    269.05 o 
   7  10   5       10.05       17.84     13.01 o 
   8  10   5     1770.85     1858.25     79.16 o 
   9  10   5      178.33      169.74     29.86 o 
  10  10   5     1458.85     1472.99     77.76 o 
   0  11   5      568.84      615.85     50.24 o 
   1  11   5      227.45      223.31     33.20 o 
   2  11   5     1188.74     1214.56     67.66 o 
   3  11   5       62.85       56.30     19.16 o 
   4  11   5     2369.18     2314.36     92.22 o 
   5  11   5       19.91        6.34     10.99 o 
   6  11   5     1697.01     1594.28     76.82 o 
   7  11   5       26.50       28.92     14.37 o 
   8  11   5     1040.35     1186.86     64.56 o 
   9  11   5      272.55      311.02     36.06 o 
   2  12   5     1805.02     2047.24     92.69 o 
   3  12   5       12.89       17.70     11.55 o 
   4  12   5     1811.57     1823.51     86.25 o 
   5  12   5      255.26      257.36     35.97 o 
   6  12   5     1206.66     1140.89     68.46 o 
   7  12   5      330.31      233.50     34.89 o 
  -5 -11   6      119.00      110.20     24.70 o 
  -7 -10   6      642.62      590.82     49.07 o 
  -6 -10   6     1263.95     1214.23     67.52 o 
  -5 -10   6        8.47       23.38     13.95 o 
  -4 -10   6     1451.94     1287.76     65.31 o 
  -2 -10   6      667.46      635.05     46.06 o 
  -1 -10   6      110.72      140.67     25.78 o 
   0 -10   6     1095.72     1216.72     67.71 o 
   1 -10   6      107.42      108.23     24.74 o 
  -8  -9   6     1059.56     1112.53     67.57 o 
  -7  -9   6       83.60      101.00     24.51 o 
  -6  -9   6     1601.90     1584.56     74.80 o 
  -5  -9   6      209.93      225.90     30.14 o 
  -3  -9   6      941.16     1033.79     54.47 o 
  -2  -9   6     2975.18     3011.36     64.52 o 
  -1  -9   6     1710.67     1726.12     72.83 o 
   0  -9   6      352.96      340.84     35.12 o 
   1  -9   6     1536.61     1785.76     80.71 o 
   2  -9   6      340.56      412.26     40.47 o 
  -9  -8   6      246.70      291.58     39.02 o 
  -8  -8   6     1087.71     1099.80     65.50 o 
  -7  -8   6       69.04       72.12     21.69 o 
  -6  -8   6     3703.23     3621.38    110.20 o 
  -5  -8   6      982.77      928.94     53.39 o 
  -4  -8   6      617.15      607.91     41.84 o 
  -3  -8   6     1085.45     1128.45     54.65 o 
  -2  -8   6      945.74      912.14     64.37 o 
  -1  -8   6      455.69      446.01     24.16 o 
   0  -8   6      500.38      514.48     39.44 o 
   1  -8   6      645.53      701.59     48.08 o 
   2  -8   6      328.43      374.97     37.14 o 
   3  -8   6     1793.31     2057.53     89.26 o 
   4  -8   6       23.80       47.38     17.75 o 
  -9  -7   6        8.27       25.54     15.40 o 
  -8  -7   6     1129.03     1075.01     62.97 o 
  -7  -7   6      334.75      337.93     35.03 o 
  -6  -7   6     1613.62     1680.86     72.78 o 
  -5  -7   6     4444.30     4408.28    113.30 o 
  -4  -7   6       18.65       36.86     13.33 o 
  -3  -7   6     1901.97     2053.68     70.90 o 
  -2  -7   6      212.50      217.77     23.20 o 
  -1  -7   6     3478.57     3448.77    217.96 o 
   0  -7   6        8.04       17.40      6.79 o 
   1  -7   6     2732.19     3090.70     93.30 o 
   2  -7   6       55.55       58.55     18.50 o 
   3  -7   6     3474.43     3643.40    112.50 o 
   4  -7   6       91.47       98.13     23.95 o 
   5  -7   6     1589.54     1770.45     86.02 o 
  -9  -6   6      128.90      108.18     25.40 o 
  -8  -6   6     1361.99     1363.92     69.40 o 
  -7  -6   6     1396.23     1354.95     66.16 o 
  -6  -6   6     1513.36     1440.69     65.03 o 
  -4  -6   6     3281.34     3423.84     92.26 o 
  -3  -6   6     3185.05     3117.84     84.61 o 
  -2  -6   6        3.90        5.57      4.13 o 
  -1  -6   6     3361.19     3779.50    106.80 o 
   0  -6   6      278.46      259.94     16.73 o 
   1  -6   6     3223.70     3194.29    162.53 o 
   2  -6   6        4.36       -0.38      7.61 o 
   3  -6   6     1880.29     2008.83     78.41 o 
   4  -6   6       11.96       11.88     12.02 o 
   5  -6   6      935.39     1073.98     63.67 o 
   6  -6   6      374.15      401.27     41.79 o 
  -9  -5   6      900.62      911.79     41.81 o 
  -8  -5   6     1405.49     1281.41     67.43 o 
  -7  -5   6     2228.95     2148.47     92.19 o 
  -6  -5   6       17.31       12.00      6.71 o 
  -5  -5   6     1752.37     1794.02     67.14 o 
  -4  -5   6      696.97      638.34     38.17 o 
  -2  -5   6      930.09      939.98     26.97 o 
  -1  -5   6     5405.70     5795.70    110.98 o 
   0  -5   6       77.72       92.34     10.64 o 
   1  -5   6     6539.38     6820.93    486.94 o 
   2  -5   6      776.46      729.38     83.67 o 
   3  -5   6     1639.72     1586.34    113.96 o 
   4  -5   6      656.39      598.99     43.01 o 
   5  -5   6      930.79      918.66     56.34 o 
   6  -5   6      604.23      586.46     47.61 o 
   7  -5   6      369.45      337.65     39.11 o 
  -9  -4   6     1493.97     1559.14    145.30 o 
  -8  -4   6       72.26       83.68     15.42 o 
  -7  -4   6     2829.43     2807.64     85.74 o 
  -6  -4   6       56.38       57.74     18.29 o 
  -5  -4   6     3651.67     3327.87     88.18 o 
  -4  -4   6       13.63       12.38      7.51 o 
  -3  -4   6     7665.61     8504.62    134.59 o 
  -2  -4   6      289.29      334.39     14.62 o 
  -1  -4   6     3404.32     3531.14    253.53 o 
   0  -4   6     1681.31     1650.19    170.77 o 
   1  -4   6     6222.15     6109.14    316.81 o 
   2  -4   6     1018.36      992.79     69.80 o 
   3  -4   6     1066.39     1123.13     34.16 o 
   4  -4   6      866.24      848.11     31.62 o 
   5  -4   6     1902.99     1939.34     77.00 o 
   6  -4   6     2628.04     2682.30     96.07 o 
   7  -4   6      135.55      135.37     26.48 o 
  -9  -3   6      994.36     1104.44     55.66 o 
  -8  -3   6       28.75       28.47      9.69 o 
  -7  -3   6     3560.21     3443.99    264.56 o 
  -6  -3   6        5.55       11.63      5.87 o 
  -5  -3   6     4950.49     3908.12     94.94 o 
  -4  -3   6      875.27      885.54     29.33 o 
  -3  -3   6     4862.52     4987.94     66.56 o 
  -2  -3   6      871.08      941.19     47.62 o 
  -1  -3   6      672.53      642.58     64.73 o 
   0  -3   6     1905.05     2038.51    182.70 o 
   1  -3   6     2294.05     2192.23    229.28 o 
   2  -3   6     4349.70     4481.01    494.03 o 
   3  -3   6      560.52      530.29     39.44 o 
   4  -3   6     2779.41     2755.87     53.42 o 
   5  -3   6       62.54       78.13     12.09 o 
   6  -3   6     2791.87     2617.69     90.10 o 
   7  -3   6       37.84       38.69     15.64 o 
   8  -3   6     1653.16     1588.92     79.40 o 
  -9  -2   6     1280.42     1383.64     73.76 o 
  -8  -2   6      153.00      128.63     17.29 o 
  -7  -2   6     2015.87     2115.86    201.17 o 
  -6  -2   6       42.55       36.27      8.59 o 
  -5  -2   6      717.08      600.25    107.17 o 
  -4  -2   6      538.63      576.11     53.18 o 
  -3  -2   6      351.37      302.02     15.76 o 
  -2  -2   6       74.43       89.15     22.33 o 
  -1  -2   6     9038.14     9461.59    285.17 o 
   0  -2   6     3217.56     3611.29    193.96 o 
   1  -2   6       92.02       91.61      7.08 o 
   2  -2   6     1004.20      989.57     85.83 o 
   3  -2   6      141.70      145.41     11.67 o 
   4  -2   6     5046.64     5308.12    109.99 o 
   5  -2   6      193.47      172.96     16.65 o 
   6  -2   6     5111.15     5350.56    450.66 o 
   7  -2   6      191.94      163.59     26.39 o 
   8  -2   6     1225.77     1111.78     63.43 o 
   9  -2   6      488.10      505.65     45.87 o 
  -9  -1   6     1235.60     1272.69     71.14 o 
  -8  -1   6      178.03      148.37     27.09 o 
  -7  -1   6     1153.82     1311.62     73.46 o 
  -6  -1   6     1073.89     1072.39     91.11 o 
  -5  -1   6     3205.99     3263.37    317.06 o 
  -4  -1   6      823.40      795.03     81.25 o 
  -3  -1   6     5462.34     5643.32    671.79 o 
  -2  -1   6      412.35      369.45     20.64 o 
  -1  -1   6    17314.93    16003.25    830.12 o 
   0  -1   6     6092.43     5820.58    117.54 o 
   1  -1   6     3618.25     3658.01    193.19 o 
   2  -1   6    11283.81    11625.68     95.84 o 
   3  -1   6     1567.19     1335.95     48.76 o 
   4  -1   6     4096.82     4255.92    227.82 o 
   5  -1   6       57.45       67.23     10.37 o 
   6  -1   6     1160.83     1226.93    134.19 o 
   7  -1   6      501.43      430.97     74.80 o 
   8  -1   6     1894.55     1847.72    221.76 o 
   9  -1   6      352.64      313.61     35.31 o 
  -9   0   6     1141.09     1216.02     70.24 o 
  -8   0   6      133.59      114.52     25.26 o 
  -7   0   6      809.91      736.99     49.54 o 
  -6   0   6      480.76      496.22     61.81 o 
  -5   0   6     1410.60     1377.58    154.17 o 
  -4   0   6      925.70      956.27    125.25 o 
  -3   0   6     1375.31     1501.27    162.20 o 
  -2   0   6     5346.01     5247.06    444.18 o 
  -1   0   6       64.78       47.59      6.24 o 
   0   0   6     3686.33     3074.13     45.59 o 
   1   0   6      367.16      333.28      9.48 o 
   2   0   6     2063.44     2078.46    130.30 o 
   3   0   6     1067.92     1117.06     92.05 o 
   4   0   6     3870.93     3675.93    379.93 o 
   5   0   6        7.68        8.25      4.81 o 
   6   0   6     3386.01     3465.13    423.95 o 
   7   0   6     2504.43     2404.69    345.02 o 
   8   0   6     1843.04     1766.77    244.94 o 
   9   0   6     1501.98     1516.84    255.12 o 
  10   0   6      322.29      280.64     34.79 o 
  -8   1   6      389.84      373.43     37.75 o 
  -7   1   6      651.39      539.08     43.06 o 
  -6   1   6     3463.65     3099.67     95.50 o 
  -5   1   6      943.84     1008.20    109.05 o 
  -4   1   6     5817.86     6094.90    558.10 o 
  -3   1   6      230.90      236.89     11.98 o 
  -2   1   6     7331.70     7502.30    929.48 o 
  -1   1   6     4700.70     4037.55    219.39 o 
   0   1   6    13341.24    10647.65    274.16 o 
   1   1   6     1231.03     1055.22     27.91 o 
   2   1   6     5035.76     5089.71     99.85 o 
   3   1   6      149.15      137.07     12.40 o 
   4   1   6     8573.93     8531.09   1383.55 o 
   5   1   6     2773.95     2560.77    420.26 o 
   6   1   6     2260.67     1914.16    286.49 o 
   7   1   6     2266.10     2023.10    291.77 o 
   8   1   6     2140.88     1957.65    286.61 o 
   9   1   6     1367.86     1268.90    257.17 o 
  10   1   6      267.45      238.82     49.72 o 
  -8   2   6      700.67      723.98     53.43 o 
  -7   2   6      570.47      491.66     42.31 o 
  -6   2   6     1509.33     1396.65     65.97 o 
  -5   2   6       12.18       17.51     11.88 o 
  -4   2   6     2071.22     2062.22    186.27 o 
  -3   2   6       22.95       26.04      6.97 o 
  -2   2   6     1383.61     1409.49    185.68 o 
  -1   2   6     3437.62     2871.15    217.82 o 
   0   2   6     5905.51     5151.01     54.04 o 
   1   2   6       42.92       58.05      6.42 o 
   2   2   6     7668.32     7671.82    105.65 o 
   3   2   6      386.64      358.24     13.48 o 
   4   2   6     4424.89     4590.74     86.91 o 
   5   2   6     2956.05     2654.57    442.78 o 
   6   2   6     1198.42     1137.95    238.32 o 
   7   2   6     2716.99     2425.33    379.91 o 
   8   2   6       43.87       57.31     11.56 o 
   9   2   6     1709.82     1551.45    250.08 o 
  10   2   6        8.14       14.47      8.56 o 
  -7   3   6       34.30       49.30     18.50 o 
  -6   3   6     1400.89     1385.52     67.99 o 
  -5   3   6        0.85       -3.90      8.31 o 
  -4   3   6     4021.94     4071.11    368.10 o 
  -3   3   6     1617.13     1452.62     56.86 o 
  -2   3   6     5474.47     6166.90    866.75 o 
  -1   3   6     5905.52     5543.65    382.11 o 
   0   3   6     3066.32     2775.29    116.70 o 
   1   3   6     2713.41     2844.03     40.85 o 
   2   3   6    14600.67    16003.50    411.41 o 
   3   3   6       34.28       43.98      6.34 o 
   4   3   6     2063.76     2387.42     61.70 o 
   5   3   6     5858.09     6638.69    113.96 o 
   6   3   6      270.13      311.31     26.01 o 
   7   3   6     5134.27     5136.58    113.49 o 
   8   3   6       26.57       24.84     12.49 o 
   9   3   6     3200.86     3350.17    103.11 o 
  10   3   6        6.25       15.78     11.64 o 
  11   3   6      847.73      908.80     60.34 o 
  -7   4   6       94.23      127.01     27.14 o 
  -6   4   6      518.24      524.43     43.90 o 
  -5   4   6       94.90       82.36     21.46 o 
  -4   4   6     1885.23     1915.18    113.37 o 
  -3   4   6     1041.18      835.45     45.97 o 
  -2   4   6     3222.28     3045.39     81.65 o 
  -1   4   6      940.20      815.26     39.30 o 
   0   4   6     3943.13     3729.57    134.24 o 
   1   4   6     6001.44     6669.79    149.62 o 
   2   4   6     4106.03     4297.10    208.90 o 
   3   4   6     6008.92     6933.31    240.36 o 
   4   4   6      867.11      843.65     70.22 o 
   5   4   6     3925.02     4178.20     89.49 o 
   6   4   6      357.54      318.25     26.76 o 
   8   4   6        4.65       15.07     11.18 o 
   9   4   6     2171.11     2223.27     84.38 o 
  10   4   6      426.36      433.95     39.96 o 
  11   4   6     1373.91     1532.58     78.51 o 
  -6   5   6     1088.74     1107.79     64.94 o 
  -5   5   6      427.17      399.91     38.31 o 
  -4   5   6     2712.76     2736.20    279.05 o 
  -3   5   6     3754.74     3244.38     94.71 o 
  -2   5   6     1219.93     1163.71     53.39 o 
  -1   5   6     2744.18     2556.27     75.03 o 
   0   5   6       12.95       19.86      9.02 o 
   1   5   6     1608.76     1463.61     65.97 o 
   2   5   6      782.01      807.04     39.89 o 
   3   5   6     1604.57     1785.41     68.62 o 
   4   5   6      600.20      614.12     41.95 o 
   5   5   6     4411.61     4775.27     96.87 o 
   6   5   6     1130.94     1130.75     49.72 o 
   7   5   6     6544.17     6824.96    133.82 o 
   8   5   6     3880.58     3966.07    107.10 o 
   9   5   6      164.61      171.05     27.28 o 
  10   5   6      986.86     1032.00     61.74 o 
  11   5   6      490.35      482.97     44.89 o 
  -5   6   6      527.25      609.04     47.99 o 
  -4   6   6      620.39      636.50     68.20 o 
  -3   6   6     2367.96     2047.15     78.88 o 
  -2   6   6       68.90       51.70     16.53 o 
  -1   6   6     1950.86     1813.32     67.24 o 
   0   6   6      336.07      320.56     28.17 o 
   1   6   6      824.08      807.80     41.23 o 
   2   6   6      530.53      558.34     36.58 o 
   3   6   6     4861.77     5616.00    262.83 o 
   4   6   6       74.44       64.09     13.08 o 
   5   6   6     4098.53     4468.00     94.75 o 
   6   6   6      476.68      420.14     31.37 o 
   7   6   6     4679.72     4612.90    110.44 o 
   8   6   6     2968.32     2914.39     92.88 o 
   9   6   6      407.62      427.14     39.02 o 
  10   6   6     1588.04     1457.78     73.62 o 
  11   6   6      611.93      605.61     50.38 o 
  -5   7   6     1373.20     1369.13     74.19 o 
  -4   7   6      100.68      133.52     18.05 o 
  -3   7   6      678.49      657.40     47.42 o 
  -2   7   6     1786.69     1672.50     72.17 o 
  -1   7   6     3246.07     3178.04     95.32 o 
   0   7   6      120.75      121.38     21.50 o 
   1   7   6     1393.87     1318.14     56.91 o 
   2   7   6      230.53      221.20     23.29 o 
   3   7   6     2665.17     2845.51    335.98 o 
   4   7   6     1002.53     1054.92    140.77 o 
   5   7   6     2582.00     2753.64    144.74 o 
   6   7   6     1028.15     1102.01     50.99 o 
   7   7   6       14.31       16.06     11.32 o 
   8   7   6      584.30      578.76     42.78 o 
   9   7   6      784.39      766.52     51.79 o 
  10   7   6     1663.97     1735.19     81.28 o 
  11   7   6       70.26       81.04     23.24 o 
  -4   8   6        4.34       17.19      8.89 o 
  -3   8   6      746.97      716.42     51.88 o 
  -2   8   6        4.48       10.24     12.07 o 
  -1   8   6     1641.39     1686.96     73.72 o 
   0   8   6      475.22      543.26     41.18 o 
   1   8   6     2156.91     2217.12     79.16 o 
   2   8   6      812.09      841.60     48.03 o 
   3   8   6     3446.03     3252.88     92.55 o 
   4   8   6     2178.84     2254.79    145.02 o 
   5   8   6     2431.76     2443.62    180.73 o 
   6   8   6     2537.59     2669.14    166.43 o 
   7   8   6      267.12      340.37     32.54 o 
   8   8   6     4069.70     4154.02    114.80 o 
   9   8   6      740.32      797.70     53.62 o 
  10   8   6     2556.22     2488.42     98.42 o 
  11   8   6      243.12      303.28     36.39 o 
  -2   9   6      145.63      178.66     30.24 o 
  -1   9   6     1611.54     1598.13     75.64 o 
   0   9   6      869.65      943.59     56.67 o 
   1   9   6     1839.91     1917.70     78.60 o 
   2   9   6      577.22      568.71     42.49 o 
   3   9   6      620.49      677.59     45.55 o 
   4   9   6     1474.71     1364.25     63.15 o 
   5   9   6      522.48      489.84     75.20 o 
   6   9   6     2242.46     2281.75    140.32 o 
   7   9   6      414.59      376.81     34.93 o 
   8   9   6     2579.30     2545.00     91.09 o 
   9   9   6       92.81      125.60     26.29 o 
  10   9   6     1964.30     2019.21     90.01 o 
  -1  10   6      454.05      465.60     43.67 o 
   0  10   6      595.73      625.38     49.07 o 
   1  10   6     1037.79     1027.49     60.99 o 
   2  10   6     1473.79     1600.24     74.66 o 
   3  10   6      217.57      204.44     29.49 o 
   4  10   6     2911.83     2733.90     95.65 o 
   5  10   6       31.41       30.71     15.35 o 
   6  10   6     2431.07     2251.30     87.29 o 
   7  10   6       96.02       93.78     17.65 o 
   8  10   6      972.47      912.83     56.30 o 
   9  10   6       55.44       60.66     19.58 o 
  10  10   6     1606.97     1711.66     84.14 o 
   0  11   6      395.55      489.31     45.87 o 
   1  11   6      637.96      658.48     51.74 o 
   2  11   6     1829.66     1998.93     88.09 o 
   3  11   6      128.05      163.54     29.11 o 
   4  11   6      971.87      952.13     59.77 o 
   5  11   6      102.05       97.19     23.48 o 
   6  11   6     2243.30     1971.36     85.93 o 
   7  11   6        2.69       21.04     12.16 o 
   8  11   6     1440.84     1417.06     51.35 o 
   9  11   6      372.53      399.34     40.66 o 
   3  12   6       27.82       39.07     17.28 o 
   4  12   6     2235.18     2262.86     96.82 o 
   5  12   6       62.25       53.34     18.55 o 
   6  12   6     1247.21     1126.43     68.37 o 
   7  12   6      100.97       88.70     24.09 o 
  -6 -10   7     1153.69     1133.99     66.72 o 
  -5 -10   7       34.59       28.13     15.73 o 
  -4 -10   7      419.35      407.09     38.41 o 
  -1 -10   7      210.31      258.62     31.55 o 
   0 -10   7     1043.27     1161.36     66.58 o 
  -8  -9   7      920.27      888.56     61.74 o 
  -7  -9   7       13.83       28.45     14.65 o 
  -6  -9   7      760.71      725.77     52.49 o 
  -5  -9   7      201.51      209.74     29.77 o 
  -4  -9   7     1228.32     1267.01     64.37 o 
  -3  -9   7      620.56      611.25     43.67 o 
  -2  -9   7     2164.27     2327.10     57.79 o 
  -1  -9   7     1089.50     1254.61     62.82 o 
   0  -9   7     1681.36     1988.22     82.22 o 
   1  -9   7      485.40      473.25     42.26 o 
   2  -9   7      848.09      930.91     61.13 o 
  -8  -8   7      772.85      734.13     54.51 o 
  -7  -8   7       18.27       30.85     14.70 o 
  -6  -8   7     1783.50     1725.42     77.76 o 
  -4  -8   7     2600.79     2585.38     88.74 o 
  -3  -8   7     1771.91     1762.84     70.85 o 
  -2  -8   7     1996.93     2169.26     52.63 o 
  -1  -8   7     1248.66     1364.98     42.37 o 
   0  -8   7       85.09       78.41     19.67 o 
   1  -8   7     1755.88     1937.70     79.87 o 
   2  -8   7      144.69      168.28     28.69 o 
   3  -8   7     2078.11     2227.17     93.86 o 
  -9  -7   7        6.92       16.67     14.09 o 
  -8  -7   7      490.56      469.82     43.24 o 
  -7  -7   7      372.02      331.54     35.12 o 
  -6  -7   7     1069.42     1033.32     58.65 o 
  -5  -7   7     1836.16     1866.52     75.46 o 
  -4  -7   7      516.16      520.30     38.55 o 
  -3  -7   7      857.06      897.06     48.83 o 
  -2  -7   7      832.90      835.88     30.78 o 
  -1  -7   7     2891.36     2977.90    109.92 o 
   0  -7   7      966.48     1052.67     35.91 o 
   1  -7   7     3241.28     3503.10    100.53 o 
   2  -7   7      279.00      320.74     33.95 o 
   3  -7   7     3620.23     3885.21    117.71 o 
   4  -7   7      377.02      403.95     40.57 o 
   5  -7   7      534.39      679.75     53.48 o 
  -9  -6   7      212.74      190.16     32.21 o 
  -8  -6   7      668.28      634.63     48.60 o 
  -7  -6   7      483.18      449.54     39.07 o 
  -6  -6   7     2161.83     1992.21     78.46 o 
  -5  -6   7     4899.48     5196.12    123.11 o 
  -4  -6   7      693.34      715.67     43.62 o 
  -3  -6   7     2933.57     2904.39     84.89 o 
  -2  -6   7       27.19       28.52      7.66 o 
  -1  -6   7     2151.03     2273.47     48.38 o 
   0  -6   7       34.57       36.11      8.74 o 
   1  -6   7     2670.21     2819.65    151.31 o 
   2  -6   7      112.57      101.52     13.37 o 
   3  -6   7     1811.11     1919.43     77.90 o 
   4  -6   7      176.22      218.71     31.04 o 
   5  -6   7     1437.51     1538.59     77.10 o 
   6  -6   7     1062.48     1167.42     70.52 o 
  -9  -5   7      366.87      346.00     26.58 o 
  -8  -5   7      510.04      493.79     46.72 o 
  -7  -5   7     1278.05     1230.04     44.45 o 
  -6  -5   7      661.73      679.59     31.39 o 
  -5  -5   7     3733.50     3740.40    101.05 o 
  -4  -5   7      892.46      907.43     47.24 o 
  -3  -5   7     2390.82     2446.30     74.99 o 
  -2  -5   7      163.93      190.39     22.35 o 
  -1  -5   7     2896.33     2946.94    261.89 o 
   0  -5   7      173.50      209.44     14.77 o 
   1  -5   7     5480.07     5564.10    511.14 o 
   2  -5   7      523.68      582.11     51.23 o 
   3  -5   7     2720.10     2663.65    125.32 o 
   4  -5   7      237.96      229.98     28.41 o 
   5  -5   7      949.14      937.67     57.61 o 
   6  -5   7     1217.04     1219.07     68.98 o 
  -9  -4   7      762.98      844.03     60.99 o 
  -8  -4   7      339.97      335.48     25.73 o 
  -7  -4   7     1294.55     1191.67     43.09 o 
  -6  -4   7       66.42       73.10     12.33 o 
  -5  -4   7     1454.60     1513.82    120.44 o 
  -4  -4   7       99.50       82.58     11.56 o 
  -3  -4   7     5781.14     6077.79     78.95 o 
  -2  -4   7       93.22       86.51     11.36 o 
  -1  -4   7     3417.07     3753.31    326.57 o 
   0  -4   7     2763.75     2886.39    270.81 o 
   1  -4   7     3059.68     2986.73    249.75 o 
   2  -4   7     2489.16     2487.16    161.17 o 
   3  -4   7      335.75      326.82     32.37 o 
   4  -4   7     2092.33     2095.25     50.05 o 
   5  -4   7      322.51      278.11     30.61 o 
   6  -4   7     1760.92     1671.70     77.00 o 
   7  -4   7       62.41       82.12     22.58 o 
  -9  -3   7      652.76      784.28     64.33 o 
  -8  -3   7       70.20       71.47     25.87 o 
  -7  -3   7     2889.20     2986.43    214.77 o 
  -6  -3   7        4.59       14.97      7.04 o 
  -5  -3   7     2138.16     2128.15    126.19 o 
  -4  -3   7       27.76       25.56      6.99 o 
  -3  -3   7     8174.13     8400.12    258.93 o 
  -2  -3   7      289.26      306.23     12.78 o 
  -1  -3   7     2531.94     2518.29    214.74 o 
   0  -3   7      608.85      524.60     37.02 o 
   1  -3   7     4311.34     4397.23    346.97 o 
   2  -3   7     2964.86     2773.50    161.97 o 
   3  -3   7      810.64      777.71     52.31 o 
   4  -3   7     2168.18     2251.18     50.01 o 
   5  -3   7      110.92      145.13     22.02 o 
   6  -3   7     2395.44     2320.70     86.58 o 
   7  -3   7        6.54       15.59     13.33 o 
   8  -3   7      815.19      789.48     56.72 o 
  -9  -2   7     1387.26     1392.52     75.36 o 
  -8  -2   7       32.09       34.41     10.30 o 
  -7  -2   7     2113.49     2096.10    140.13 o 
  -6  -2   7       11.21       10.41      6.37 o 
  -5  -2   7     1710.83     1697.35    245.52 o 
  -4  -2   7      985.22     1016.34    116.16 o 
  -3  -2   7      906.53      894.67     73.20 o 
  -2  -2   7     1440.71     1362.28    108.30 o 
  -1  -2   7     4040.56     3966.22     37.99 o 
   0  -2   7     3445.84     3471.31    149.19 o 
   1  -2   7        5.60       12.76      4.58 o 
   2  -2   7     4000.57     3823.79    268.55 o 
   3  -2   7      152.48      139.21     12.42 o 
   4  -2   7     2780.93     2903.39     68.51 o 
   5  -2   7       49.30       50.81     10.01 o 
   6  -2   7     3132.94     3237.07    223.41 o 
   7  -2   7       56.42       58.64     12.88 o 
   8  -2   7     2732.08     2603.13     99.03 o 
   9  -2   7      283.70      257.82     36.76 o 
  -9  -1   7      948.02      962.70     63.01 o 
  -8  -1   7       94.52      110.62     24.70 o 
  -7  -1   7     1525.76     1529.35    216.76 o 
  -6  -1   7      464.73      427.82     93.42 o 
  -5  -1   7     1416.10     1415.46    101.89 o 
  -4  -1   7      605.12      558.63     68.44 o 
  -3  -1   7     2950.30     3072.31    348.23 o 
  -2  -1   7     9852.69     9392.35    785.89 o 
  -1  -1   7     7457.75     6782.01    368.42 o 
   0  -1   7     8693.20     8060.21     55.75 o 
   1  -1   7     1142.59     1043.73     32.64 o 
   2  -1   7     5612.18     5346.00     64.47 o 
   3  -1   7      247.19      253.63     14.90 o 
   4  -1   7     5373.57     5139.06    263.29 o 
   5  -1   7        1.33        7.92      5.28 o 
   6  -1   7     2215.31     2208.25    231.15 o 
   7  -1   7      212.70      221.67     19.21 o 
   8  -1   7     1650.70     1542.28    179.53 o 
   9  -1   7      792.62      743.99     54.33 o 
  -8   0   7       86.88       79.49     22.58 o 
  -7   0   7      870.70      765.96     51.56 o 
  -6   0   7     1592.35     1651.92    102.90 o 
  -5   0   7      547.58      509.49     44.56 o 
  -4   0   7     2444.73     2592.45    340.96 o 
  -3   0   7      581.78      543.00     66.11 o 
  -2   0   7     2341.91     2120.00    118.44 o 
  -1   0   7     3305.49     3047.97     87.22 o 
   0   0   7    12665.35    10848.73    159.27 o 
   1   0   7     2445.50     2254.54     26.83 o 
   2   0   7    13559.40    12162.61    446.49 o 
   3   0   7     1070.52      983.99     52.96 o 
   4   0   7     8171.47     7761.26    968.47 o 
   5   0   7       49.40       42.02      8.83 o 
   6   0   7     3020.41     2831.47    277.76 o 
   7   0   7     1468.66     1411.17    232.59 o 
   8   0   7     1778.05     1748.96    277.94 o 
   9   0   7     2018.27     1891.76    317.08 o 
  10   0   7      485.99      462.22     44.14 o 
  -8   1   7      612.62      638.39     50.80 o 
  -7   1   7      244.75      239.98     32.82 o 
  -6   1   7     1509.30     1474.64     67.80 o 
  -5   1   7      110.73      125.52     16.90 o 
  -4   1   7     1399.95     1297.57     55.03 o 
  -3   1   7       78.56      100.39     10.66 o 
  -2   1   7     2485.00     2424.90    206.69 o 
  -1   1   7     1190.13     1104.08     53.81 o 
   0   1   7    22068.74    18954.85    533.49 o 
   1   1   7       12.97       27.99      5.07 o 
   2   1   7    20580.15    20570.18    163.61 o 
   3   1   7     2925.43     3179.16    224.99 o 
   4   1   7     3846.79     3989.11    299.80 o 
   5   1   7      729.49      714.39    103.93 o 
   6   1   7      373.17      326.67     41.01 o 
   7   1   7     1850.92     1701.39    232.47 o 
   8   1   7      624.24      540.17     71.46 o 
   9   1   7     2056.69     1891.34    340.35 o 
  10   1   7       42.45       36.56     16.76 o 
  -8   2   7      827.48      832.92     58.36 o 
  -7   2   7      106.53      113.58     25.21 o 
  -6   2   7     1286.46     1218.64     63.48 o 
  -5   2   7       14.96       15.96     12.40 o 
  -4   2   7     2006.31     1671.00     64.89 o 
  -3   2   7      519.17      625.14     82.26 o 
  -2   2   7     3838.19     3797.75    447.03 o 
  -1   2   7     1075.51     1060.24     91.16 o 
   0   2   7     8860.75     8090.95     74.56 o 
   1   2   7     3291.75     3439.88     45.31 o 
   2   2   7     9109.19     9686.16    180.58 o 
   3   2   7     6552.76     7573.28     68.91 o 
   4   2   7      322.27      261.61     19.84 o 
   5   2   7     1983.00     2079.50     63.81 o 
   6   2   7      644.23      477.38    115.91 o 
   7   2   7     2217.53     2058.45    339.50 o 
   8   2   7       34.66       42.09     10.48 o 
   9   2   7     2074.00     1933.47    337.44 o 
  10   2   7       21.26       20.44      9.39 o 
  -7   3   7      154.33      160.58     28.88 o 
  -6   3   7      966.48      990.21     59.26 o 
  -5   3   7       36.35       46.77     17.23 o 
  -4   3   7     2126.18     2057.81     74.89 o 
  -3   3   7       89.75       78.04     17.61 o 
  -2   3   7     3394.55     3457.37    441.98 o 
  -1   3   7      382.71      391.45     41.65 o 
   0   3   7     4088.29     3692.16     63.55 o 
   1   3   7     2661.35     2811.51     42.02 o 
   2   3   7     1875.83     2193.47    104.61 o 
   3   3   7      475.83      410.97     16.17 o 
   4   3   7     1216.97     1355.01     30.23 o 
   5   3   7     2530.62     2997.22     77.05 o 
   6   3   7      356.15      342.81     28.17 o 
   7   3   7     1211.65     1267.71     56.72 o 
   8   3   7      286.56      233.22     27.05 o 
   9   3   7      515.72      595.71     44.37 o 
  10   3   7       65.07       90.01     23.62 o 
  11   3   7      706.50      741.17     56.06 o 
  -7   4   7       12.94       26.48     13.76 o 
  -6   4   7      894.27      852.83     56.86 o 
  -5   4   7       16.10        9.77     11.69 o 
  -4   4   7     2915.53     2741.60     90.29 o 
  -3   4   7     1871.29     1578.17     64.28 o 
  -2   4   7     4409.17     3703.22     93.11 o 
  -1   4   7     1027.29     1005.19     45.22 o 
   0   4   7     2112.66     1919.78     81.72 o 
   1   4   7     8529.91     9431.19     83.90 o 
   2   4   7      897.46      960.90     51.25 o 
   3   4   7     2862.91     2953.66     55.38 o 
   4   4   7      587.53      624.16     21.83 o 
   5   4   7     6695.30     7148.99    122.08 o 
   6   4   7      151.13      151.05     21.13 o 
   7   4   7     2845.88     2865.04     85.79 o 
   8   4   7        3.55       15.54     10.14 o 
   9   4   7     3449.72     3325.94    104.52 o 
  10   4   7       71.61       75.31     21.50 o 
  11   4   7     1308.09     1329.46     73.86 o 
  -6   5   7     1019.73     1030.27     64.05 o 
  -5   5   7      154.14      164.25     28.55 o 
  -4   5   7     1672.12     1492.90     69.54 o 
  -3   5   7      894.05      737.37     47.09 o 
  -2   5   7     3115.48     2691.59     83.95 o 
  -1   5   7     2001.06     1710.82     62.97 o 
   0   5   7      940.62      978.15     45.12 o 
   1   5   7      508.46      560.96     34.30 o 
   2   5   7       24.47       23.67      5.81 o 
   3   5   7     2783.62     3017.36    140.89 o 
   4   5   7       22.67       27.73      6.52 o 
   5   5   7     5454.39     5754.88    189.46 o 
   6   5   7      328.14      325.34     28.13 o 
   7   5   7     2585.92     2765.92     85.32 o 
   8   5   7        5.66        3.66     10.94 o 
   9   5   7      310.67      339.24     34.42 o 
  10   5   7      576.37      552.55     45.55 o 
  11   5   7      666.17      788.08     57.42 o 
  -5   6   7      564.26      536.45     46.48 o 
  -4   6   7      494.04      460.48     41.41 o 
  -3   6   7     2533.21     2222.10     84.42 o 
  -2   6   7        5.29       13.24     11.93 o 
  -1   6   7     1605.87     1460.04     61.98 o 
   0   6   7      318.68      276.65     26.01 o 
   1   6   7     1746.06     1683.63     61.13 o 
   2   6   7      112.85      108.37     10.50 o 
   3   6   7     6124.12     6604.52    293.06 o 
   4   6   7      459.47      441.62     58.72 o 
   5   6   7     6120.32     6322.88    265.17 o 
   6   6   7     3555.43     3601.09     92.22 o 
   7   6   7     2492.44     2546.18     82.69 o 
   8   6   7     1845.15     1747.39     72.54 o 
   9   6   7      959.23      821.79     53.43 o 
  10   6   7     1377.77     1308.33     70.24 o 
  11   6   7      626.51      590.68     50.10 o 
  -4   7   7      664.65      610.54     49.02 o 
  -3   7   7     1046.12      927.67     57.71 o 
  -2   7   7      745.52      660.74     47.33 o 
  -1   7   7     4770.17     4641.92    118.56 o 
   0   7   7       21.29       20.05     11.60 o 
   1   7   7      845.75      909.73     48.17 o 
   2   7   7      424.13      374.55     30.47 o 
   3   7   7     2648.75     2986.23    149.03 o 
   4   7   7     1002.85     1061.46     59.66 o 
   5   7   7     1817.02     1885.89     88.27 o 
   6   7   7       38.48       36.16      9.06 o 
   7   7   7     3699.07     3945.78    104.52 o 
   8   7   7     1807.34     1705.04     72.73 o 
   9   7   7      258.02      271.21     32.77 o 
  10   7   7      882.70      835.64     57.28 o 
  11   7   7      213.79      196.27     33.57 o 
  -3   8   7     1197.23     1233.67     69.40 o 
  -2   8   7        3.25        1.55     10.05 o 
  -1   8   7     1587.37     1597.56     73.48 o 
   0   8   7      963.59      938.75     54.61 o 
   1   8   7     2353.32     2468.89     85.17 o 
   2   8   7      598.07      556.22     39.72 o 
   3   8   7     2575.96     2636.94     84.33 o 
   4   8   7     2608.86     2715.32    188.47 o 
   5   8   7     2034.42     1973.60    118.91 o 
   6   8   7     1784.35     1701.16     47.00 o 
   7   8   7      835.44      845.13     49.49 o 
   8   8   7     4793.96     4598.86    121.66 o 
   9   8   7      230.97      228.81     32.35 o 
  10   8   7     1443.54     1419.04     74.99 o 
  11   8   7        7.56        8.73     11.64 o 
  -2   9   7       16.31       19.11     14.04 o 
  -1   9   7     1379.56     1357.11     70.99 o 
   0   9   7     1354.43     1407.45     70.34 o 
   1   9   7     1841.96     1821.72     77.99 o 
   2   9   7      976.99     1051.30     58.27 o 
   3   9   7     1464.86     1386.79     64.98 o 
   4   9   7     1672.06     1530.94     68.04 o 
   5   9   7      762.05      640.31     44.42 o 
   6   9   7     2988.56     2957.57    108.51 o 
   7   9   7       49.59       51.48     14.16 o 
   8   9   7     1832.59     1751.29     76.02 o 
   9   9   7       92.97      102.50     24.84 o 
  10   9   7     1455.97     1539.39     78.98 o 
  -1  10   7      449.13      493.63     45.08 o 
   0  10   7      773.18      792.07     55.97 o 
   1  10   7     1025.50     1046.09     62.12 o 
   2  10   7     1049.09     1041.49     61.13 o 
   3  10   7      469.89      509.55     42.45 o 
   4  10   7     1799.31     1686.21     75.78 o 
   5  10   7        1.24        4.79      9.63 o 
   6  10   7     3182.60     3050.74    102.41 o 
   7  10   7        4.48       10.31      7.67 o 
   8  10   7     1116.10     1060.36     70.29 o 
   9  10   7        9.58       25.07     13.29 o 
  10  10   7      770.39      702.62     54.37 o 
   1  11   7      315.12      334.78     37.42 o 
   2  11   7     1653.31     1673.39     81.51 o 
   3  11   7       27.33       47.28     17.56 o 
   4  11   7     1086.32      946.59     60.01 o 
   5  11   7       24.93       27.75     14.88 o 
   6  11   7     1573.05     1494.17     75.36 o 
   7  11   7        0.64       -1.41      9.02 o 
   8  11   7      833.26      790.40     38.70 o 
   9  11   7      125.29      159.96     22.07 o 
   3  12   7        9.76       20.80     12.54 o 
   4  12   7     1421.90     1429.94     77.94 o 
   5  12   7       13.81       21.04     13.85 o 
   6  12   7     1169.26     1137.65     69.49 o 
   7  12   7      355.40      348.54     39.07 o 
  -5 -10   8       29.56       49.44     18.64 o 
  -4 -10   8      566.42      642.33     48.83 o 
  -3 -10   8       32.50       35.26     16.39 o 
  -7  -9   8       24.08       27.66     14.18 o 
  -6  -9   8     1542.35     1438.77     74.94 o 
  -4  -9   8     1777.14     2125.75     85.50 o 
  -3  -9   8     1398.78     1352.70     66.77 o 
  -2  -9   8     1207.06     1266.35     63.15 o 
  -1  -9   8     1232.96     1279.78     63.76 o 
   0  -9   8      962.37     1131.03     62.45 o 
   1  -9   8      493.84      519.45     44.56 o 
  -8  -8   8     1194.69     1309.41     74.75 o 
  -7  -8   8        1.40        7.98     10.14 o 
  -6  -8   8     1032.71      929.13     59.02 o 
  -5  -8   8      672.43      613.69     46.72 o 
  -4  -8   8      769.02      777.04     50.48 o 
  -3  -8   8      608.23      614.02     43.48 o 
  -2  -8   8     1374.83     1508.12     66.44 o 
  -1  -8   8     1316.10     1453.59     44.94 o 
   0  -8   8      170.73      178.71     26.58 o 
   1  -8   8      877.32     1007.54     58.65 o 
   2  -8   8      639.41      754.74     52.96 o 
   3  -8   8      925.34     1091.07     66.25 o 
  -8  -7   8     1114.19     1161.50     68.41 o 
  -7  -7   8      966.50      864.52     56.44 o 
  -6  -7   8     1423.41     1311.38     67.57 o 
  -5  -7   8     1716.74     1701.10     74.09 o 
  -4  -7   8     1091.74     1152.25     59.26 o 
  -3  -7   8     2677.81     2678.45     87.38 o 
  -2  -7   8      373.31      417.33     34.46 o 
  -1  -7   8      522.93      524.70     25.96 o 
   0  -7   8       85.70       93.19     13.51 o 
   1  -7   8     1678.42     1838.53     73.76 o 
   2  -7   8      164.92      199.23     29.16 o 
   3  -7   8     3554.13     3973.34    120.67 o 
   4  -7   8      202.95      244.87     34.65 o 
  -9  -6   8      186.65      192.46     33.15 o 
  -8  -6   8      698.23      752.95     54.23 o 
  -7  -6   8      500.49      473.72     41.18 o 
  -6  -6   8      313.04      228.10     28.31 o 
  -5  -6   8      687.40      731.40     47.28 o 
  -4  -6   8     1563.25     1581.32     66.82 o 
  -3  -6   8     1195.49     1131.36     55.03 o 
  -2  -6   8       62.05       41.32     13.33 o 
  -1  -6   8     2545.28     2743.95     73.76 o 
   0  -6   8       82.28       67.73     16.01 o 
   1  -6   8     2602.09     2763.85     84.38 o 
   2  -6   8        6.63        2.86      5.32 o 
   3  -6   8     2540.33     2790.10     95.08 o 
   4  -6   8      134.71      158.47     28.22 o 
   5  -6   8      499.44      504.24     44.65 o 
  -9  -5   8      847.62      799.79     95.25 o 
  -8  -5   8      565.21      574.75     68.11 o 
  -7  -5   8     1334.92     1270.99     59.30 o 
  -6  -5   8      975.75      886.07     36.77 o 
  -5  -5   8     4796.32     4743.13    196.53 o 
  -4  -5   8        3.91       11.32      8.08 o 
  -3  -5   8     2815.02     2659.90     81.51 o 
  -2  -5   8      141.13      119.03     19.44 o 
  -1  -5   8     1043.40     1082.39    127.53 o 
   0  -5   8      228.51      273.94     17.36 o 
   1  -5   8     2946.17     2751.66    200.78 o 
   2  -5   8      585.17      558.87     52.87 o 
   3  -5   8     3231.12     3268.32    302.13 o 
   4  -5   8     1097.60     1075.39     58.97 o 
   5  -5   8     1045.68     1056.00     61.89 o 
   6  -5   8     1449.74     1574.93     79.21 o 
  -9  -4   8      455.99      505.33     66.91 o 
  -8  -4   8      305.41      262.42     50.36 o 
  -7  -4   8      329.21      324.59     23.56 o 
  -6  -4   8     1790.24     1688.75     70.62 o 
  -5  -4   8     5223.97     5105.00    205.87 o 
  -4  -4   8       61.42       49.91     10.26 o 
  -3  -4   8     2742.89     2712.55     53.61 o 
  -2  -4   8      797.06      780.61     41.18 o 
  -1  -4   8     1921.49     1902.72    176.81 o 
   0  -4   8      848.68      769.32     79.45 o 
   1  -4   8     1589.61     1467.67    118.84 o 
   2  -4   8      973.97      954.96     73.74 o 
   3  -4   8     2757.24     2691.75    122.34 o 
   4  -4   8      713.37      779.43     31.95 o 
   5  -4   8     2001.53     2047.81     81.70 o 
   6  -4   8     2302.39     2312.96     92.03 o 
   7  -4   8       70.93       78.51     23.29 o 
  -9  -3   8      971.53     1022.20     78.84 o 
  -8  -3   8       56.91       63.57     13.49 o 
  -7  -3   8     2685.12     2619.22    202.82 o 
  -6  -3   8       56.40       61.78     12.06 o 
  -5  -3   8     2466.08     2360.52    222.87 o 
  -4  -3   8      741.27      698.63     42.38 o 
  -3  -3   8     3632.37     3422.90    106.63 o 
  -2  -3   8     1638.26     1680.76     38.45 o 
  -1  -3   8     2418.23     2454.31     81.91 o 
   0  -3   8     1899.67     1990.32    148.82 o 
   1  -3   8     4029.87     4033.48    383.03 o 
   2  -3   8     1167.35     1101.00     73.27 o 
   3  -3   8      629.88      532.04     24.32 o 
   4  -3   8     3293.26     3312.67     63.16 o 
   5  -3   8      494.21      499.06     26.14 o 
   6  -3   8     3331.63     3406.80    108.49 o 
   7  -3   8      349.77      312.76     34.84 o 
   8  -3   8     1250.86     1155.16     69.68 o 
  -9  -2   8      910.57      927.86     62.82 o 
  -8  -2   8        8.69       16.18      8.78 o 
  -7  -2   8     2611.04     2557.34    289.42 o 
  -6  -2   8      268.44      217.63     18.56 o 
  -5  -2   8     1062.39     1030.14    122.34 o 
  -4  -2   8      677.91      647.20     65.13 o 
  -3  -2   8       47.48       39.06      7.82 o 
  -2  -2   8      358.63      285.65     29.58 o 
  -1  -2   8     3892.48     3616.53     76.41 o 
   0  -2   8     1647.71     1663.18     55.01 o 
   1  -2   8     1531.65     1359.81     71.77 o 
   2  -2   8     4678.29     4437.97    115.15 o 
   3  -2   8      583.34      501.65     22.64 o 
   4  -2   8     7732.73     7620.97    143.33 o 
   5  -2   8      412.74      409.13     23.17 o 
   6  -2   8     2386.53     2465.34    174.83 o 
   7  -2   8       99.01      107.74     15.89 o 
   8  -2   8      698.04      682.57     51.88 o 
  -8  -1   8       50.57       42.45     16.57 o 
  -7  -1   8     1533.43     1704.90    133.33 o 
  -6  -1   8      396.22      401.70     26.83 o 
  -5  -1   8      792.78      755.51     51.39 o 
  -4  -1   8      216.15      177.22     22.44 o 
  -3  -1   8     3116.07     2777.99     73.48 o 
  -2  -1   8    12015.72    11569.64    949.50 o 
  -1  -1   8      893.29      758.70     27.30 o 
   0  -1   8     4511.06     4100.35     89.24 o 
   1  -1   8      883.91      819.31     18.55 o 
   2  -1   8     3765.92     3493.71     53.73 o 
   3  -1   8        1.22        4.04      4.13 o 
   4  -1   8     4772.43     4494.99    158.61 o 
   5  -1   8      150.45      148.95     15.12 o 
   6  -1   8     3689.43     3745.30    294.43 o 
   7  -1   8      167.70      165.66     34.18 o 
   8  -1   8     1338.59     1321.31    177.13 o 
   9  -1   8      993.26      861.65     59.49 o 
  -8   0   8       54.61       72.54     21.13 o 
  -7   0   8      578.81      641.11     48.22 o 
  -6   0   8      984.20      936.01     55.43 o 
  -5   0   8     1031.57     1074.85     74.38 o 
  -4   0   8     1177.78     1147.78    156.59 o 
  -3   0   8     1178.98     1239.60     54.28 o 
  -2   0   8     3025.17     2953.76    184.69 o 
  -1   0   8      487.02      429.67     23.12 o 
   0   0   8     5536.64     5390.43     60.59 o 
   1   0   8      330.18      306.42     13.00 o 
   2   0   8     6479.20     5713.44    116.52 o 
   3   0   8     1191.09     1123.58     38.31 o 
   4   0   8     3151.05     3042.52    309.99 o 
   5   0   8      348.87      393.25     47.54 o 
   6   0   8     3146.34     2899.41    361.76 o 
   7   0   8        9.28       14.41      8.06 o 
   8   0   8     1395.43     1268.16    169.74 o 
   9   0   8     1504.07     1441.90    223.64 o 
  -8   1   8      179.88      186.50     31.41 o 
  -7   1   8      473.88      448.22     41.18 o 
  -6   1   8     1820.37     1721.38     75.13 o 
  -5   1   8       91.88      106.21     21.46 o 
  -4   1   8     2922.50     3191.71    291.16 o 
  -3   1   8      915.01      978.42    135.18 o 
  -2   1   8     2758.99     2765.33    166.05 o 
  -1   1   8       21.80       39.48      6.90 o 
   0   1   8     3687.85     3403.72    157.98 o 
   1   1   8      191.27      182.17     10.70 o 
   2   1   8     5343.60     5190.51    167.34 o 
   3   1   8     1267.25     1321.19     64.91 o 
   4   1   8     6361.36     5854.19    876.94 o 
   5   1   8     1053.74      955.01    104.54 o 
   6   1   8     1306.37     1214.45    203.90 o 
   7   1   8     2798.82     2658.76    456.23 o 
   8   1   8      668.93      606.50     86.49 o 
   9   1   8      943.22      888.64    177.77 o 
  10   1   8       25.35       24.33     10.11 o 
  -7   2   8      160.43      210.64     32.35 o 
  -6   2   8     1564.44     1602.54     74.66 o 
  -5   2   8      175.51      192.23     28.03 o 
  -4   2   8     2792.55     2558.34     82.83 o 
  -3   2   8       89.00       90.98     14.51 o 
  -2   2   8      594.73      552.46     55.52 o 
  -1   2   8      197.64      222.09     27.87 o 
   0   2   8     5631.82     5368.22     79.75 o 
   1   2   8      405.44      333.59     14.83 o 
   2   2   8     3295.26     3451.16     46.85 o 
   3   2   8      958.53      941.43     23.50 o 
   4   2   8       11.41       21.81      7.21 o 
   5   2   8      231.93      214.58     21.93 o 
   6   2   8     1302.10     1161.26    164.76 o 
   7   2   8     1556.93     1374.81    218.99 o 
   8   2   8      843.18      780.74    107.76 o 
   9   2   8     1747.31     1578.60    303.23 o 
  10   2   8       51.00       54.09     18.97 o 
  -7   3   8       10.40       24.51     15.26 o 
  -6   3   8     1209.23     1308.05     69.59 o 
  -5   3   8       78.35       67.75     20.38 o 
  -4   3   8     2155.98     2029.26     76.58 o 
  -3   3   8       98.89      109.03     20.33 o 
  -2   3   8     4020.05     3974.14    509.80 o 
  -1   3   8      304.79      231.25     21.46 o 
   0   3   8     5896.08     5892.61     66.78 o 
   1   3   8      257.85      272.95     13.99 o 
   2   3   8     6343.54     7168.15    150.07 o 
   3   3   8     4221.21     4706.39     66.51 o 
   4   3   8      178.95      177.99     11.57 o 
   5   3   8     4505.38     4951.79     91.70 o 
   6   3   8      519.26      558.14     36.58 o 
   7   3   8     3451.41     3752.61    100.48 o 
   8   3   8      296.81      317.17     31.69 o 
   9   3   8     2330.01     2502.37     91.84 o 
  10   3   8        2.27       10.52     11.79 o 
  -6   4   8     1022.42     1097.41     65.78 o 
  -5   4   8       33.37       49.25     18.78 o 
  -4   4   8     1718.59     1577.89     70.38 o 
  -3   4   8     1318.81     1139.57     56.44 o 
  -2   4   8     2411.08     2052.78     71.18 o 
  -1   4   8      938.46     1007.63     46.91 o 
   0   4   8     2411.03     2388.01     41.23 o 
   1   4   8     3852.64     4183.80     56.15 o 
   2   4   8     1072.84     1179.58     29.58 o 
   3   4   8      934.90      951.95     44.98 o 
   4   4   8     1334.73     1475.98     34.47 o 
   5   4   8     5839.63     6408.59    151.71 o 
   6   4   8       51.26       56.16     15.64 o 
   7   4   8     5929.00     6146.05    130.06 o 
   8   4   8       20.72       23.38     12.11 o 
   9   4   8     4662.55     4865.70    129.08 o 
  10   4   8      173.78      181.81     30.24 o 
  11   4   8      794.06      859.45     60.29 o 
  -6   5   8      858.84     1044.35     65.64 o 
  -5   5   8      211.51      209.13     32.26 o 
  -4   5   8     1224.96     1163.94     63.58 o 
  -3   5   8     1570.13     1495.49     67.71 o 
  -2   5   8     1829.43     1540.51     65.41 o 
  -1   5   8     2097.81     1991.79     70.29 o 
   0   5   8     1848.44     1590.90     59.63 o 
   1   5   8     5001.78     5045.29     62.85 o 
   2   5   8       38.66       55.36      8.23 o 
   3   5   8     3317.63     3451.88    106.28 o 
   4   5   8       74.21       99.00     10.90 o 
   5   5   8     5826.28     6114.35     98.11 o 
   6   5   8      921.01      885.84     30.32 o 
   7   5   8     7900.43     8472.43    155.04 o 
   8   5   8     2044.87     2022.78     78.88 o 
   9   5   8     2359.28     2367.28     89.78 o 
  10   5   8     1111.04     1063.04     63.81 o 
  11   5   8      526.72      513.07     47.28 o 
  -5   6   8      395.19      463.15     43.43 o 
  -4   6   8      320.66      297.45     34.32 o 
  -3   6   8      825.47      742.01     51.13 o 
  -2   6   8        5.79        3.90     10.75 o 
  -1   6   8     1747.88     1666.91     68.08 o 
   0   6   8      442.13      427.47     33.67 o 
   1   6   8     1148.48     1197.09     53.01 o 
   2   6   8       16.68       13.35      5.10 o 
   3   6   8     2735.77     2913.96    197.04 o 
   4   6   8       66.78       88.67     11.13 o 
   5   6   8     7991.97     8416.89    198.26 o 
   6   6   8     5775.39     5910.06    153.77 o 
   7   6   8      839.03      757.65     46.16 o 
   8   6   8      322.61      314.59     32.45 o 
   9   6   8      454.21      460.48     40.76 o 
  10   6   8      867.35      819.63     56.30 o 
  11   6   8      397.75      408.45     42.73 o 
  -4   7   8      154.54      177.35     30.99 o 
  -3   7   8      604.27      584.11     47.28 o 
  -2   7   8      425.18      399.77     38.31 o 
  -1   7   8     3485.85     3372.57    102.88 o 
   0   7   8       18.65       14.65     10.10 o 
   1   7   8     2143.10     2179.61     76.54 o 
   2   7   8      106.74      101.66     19.58 o 
   3   7   8     5752.26     6216.63    510.25 o 
   4   7   8      507.25      520.23     48.03 o 
   5   7   8     2640.08     2703.03    186.76 o 
   6   7   8      494.63      492.47     25.29 o 
   7   7   8      407.52      400.39     23.71 o 
   8   7   8     2220.15     2173.13     83.34 o 
   9   7   8      201.27      177.25     29.67 o 
  10   7   8     1244.51     1176.76     68.04 o 
  11   7   8      251.11      209.32     34.89 o 
  -3   8   8     1465.31     1428.48     76.25 o 
  -2   8   8       26.54       36.58     16.11 o 
  -1   8   8     1068.73     1037.31     60.24 o 
   0   8   8      485.14      439.87     38.97 o 
   1   8   8      996.42     1034.91     56.30 o 
   2   8   8      149.65      132.69     23.10 o 
   3   8   8     2234.25     2281.40     79.63 o 
   4   8   8      986.71      942.65     50.76 o 
   5   8   8     2390.47     2444.23     63.01 o 
   6   8   8      665.25      656.59     59.51 o 
   7   8   8     1153.24     1061.33     66.37 o 
   8   8   8     3057.08     3170.57    101.75 o 
   9   8   8      115.24      133.11     26.86 o 
  10   8   8     1191.94     1218.74     70.20 o 
  -2   9   8       13.94       27.66     13.80 o 
  -1   9   8     1043.95     1041.02     63.48 o 
   0   9   8     1704.92     1606.06     76.30 o 
   1   9   8     1589.83     1466.80     71.18 o 
   2   9   8      805.25      755.07     49.96 o 
   3   9   8     2366.05     2252.38     84.28 o 
   4   9   8     1995.26     1817.45     74.84 o 
   5   9   8      383.08      358.21     33.81 o 
   6   9   8      648.66      619.90     30.32 o 
   7   9   8      654.21      600.37     30.95 o 
   8   9   8     4381.10     4360.88    225.99 o 
   9   9   8       34.49       52.68     19.86 o 
  10   9   8     1158.18     1212.31     70.57 o 
   0  10   8      550.30      569.27     48.13 o 
   1  10   8      765.78      748.45     53.62 o 
   2  10   8      856.48      866.72     56.49 o 
   3  10   8      508.10      474.00     41.32 o 
   4  10   8      922.61      896.45     55.73 o 
   5  10   8      116.39      104.61     24.09 o 
   6  10   8     2432.34     2309.06     89.59 o 
   7  10   8       12.60       10.98      7.84 o 
   8  10   8     1538.59     1502.61     88.77 o 
   9  10   8      277.04      299.98     24.55 o 
   1  11   8      470.19      485.93     45.69 o 
   2  11   8     1161.06     1142.72     68.32 o 
   3  11   8      229.79      238.43     34.37 o 
   4  11   8     1177.39     1066.19     64.42 o 
   5  11   8       40.18       38.69     16.29 o 
   6  11   8     2689.21     2594.49    100.34 o 
   7  11   8      182.01      189.22     31.46 o 
   8  11   8      751.34      647.36     50.99 o 
   4  12   8     1007.03     1006.93     65.78 o 
   5  12   8        0.61       -0.70      9.48 o 
   6  12   8     1499.38     1492.06     80.06 o 
  -4 -10   9      716.08      759.29     54.84 o 
  -3 -10   9      217.98      264.02     32.96 o 
  -6  -9   9      604.03      594.39     50.33 o 
  -5  -9   9        7.68       25.54     13.99 o 
  -4  -9   9     1349.82     1373.83     70.90 o 
  -3  -9   9      364.29      365.02     36.39 o 
  -2  -9   9     1077.67     1090.79     60.81 o 
   0  -9   9      699.24      794.51     53.06 o 
   1  -9   9     1248.32     1478.54     75.27 o 
  -7  -8   9       64.28       61.70     20.57 o 
  -6  -8   9     1243.23     1142.16     66.86 o 
  -5  -8   9      217.88      173.73     29.21 o 
  -4  -8   9     1516.83     1535.82     72.92 o 
  -3  -8   9      591.42      547.01     43.39 o 
  -2  -8   9     2954.79     3056.28     98.42 o 
  -1  -8   9     1540.26     1507.65     67.52 o 
   0  -8   9     1693.77     1778.38     74.52 o 
   1  -8   9     1590.18     1892.25     80.48 o 
   2  -8   9      192.09      211.86     32.26 o 
  -8  -7   9      593.81      624.02     51.56 o 
  -7  -7   9      112.99      108.75     25.45 o 
  -5  -7   9      518.82      536.64     43.53 o 
  -4  -7   9     1266.19     1192.77     62.21 o 
  -3  -7   9     1920.65     1893.14     76.02 o 
  -2  -7   9      820.13      695.95     45.55 o 
  -1  -7   9      878.22      844.80     49.35 o 
   0  -7   9       11.97       13.52      7.58 o 
   1  -7   9     2079.96     2095.19    109.78 o 
   2  -7   9        9.59        4.08     10.56 o 
   3  -7   9     1587.16     1767.87     80.85 o 
   4  -7   9       79.89       67.00     20.47 o 
  -8  -6   9      618.34      627.02     50.62 o 
  -7  -6   9      973.75      991.15     60.66 o 
  -5  -6   9     1900.38     1861.82     77.71 o 
  -4  -6   9     1210.89     1161.17     59.44 o 
  -3  -6   9     3516.67     3450.13    100.01 o 
  -2  -6   9      626.46      586.55     40.66 o 
  -1  -6   9     4016.53     3572.03     97.81 o 
   0  -6   9       72.27       90.14     18.90 o 
   1  -6   9     2027.94     2010.52    188.14 o 
   2  -6   9      385.87      385.27     23.85 o 
   3  -6   9     1603.86     1884.26     79.40 o 
   4  -6   9      134.48      154.38     27.80 o 
   5  -6   9      719.32      760.00     55.22 o 
  -8  -5   9      644.46      638.02     75.10 o 
  -7  -5   9      664.67      577.37     51.32 o 
  -6  -5   9      300.35      259.47     29.53 o 
  -5  -5   9      965.17      917.32     37.96 o 
  -4  -5   9      914.71      924.15     51.60 o 
  -3  -5   9     2105.20     1870.13     70.99 o 
  -2  -5   9       17.03       15.82     10.00 o 
  -1  -5   9     2498.75     2638.72    213.97 o 
   0  -5   9       13.06       17.02      6.94 o 
   1  -5   9     2058.58     2112.75    109.71 o 
   2  -5   9      270.87      267.88     19.21 o 
   3  -5   9     1968.28     1935.94     51.52 o 
   4  -5   9     1152.01     1216.86     63.81 o 
   5  -5   9      232.57      254.26     33.81 o 
   6  -5   9      370.67      320.84     36.39 o 
  -8  -4   9      308.55      307.08     24.83 o 
  -7  -4   9     1426.95     1438.85     88.09 o 
  -6  -4   9      318.72      245.76     28.50 o 
  -5  -4   9     3028.12     3003.30    243.39 o 
  -4  -4   9       85.77       67.87     11.95 o 
  -3  -4   9     4521.06     4484.95     72.13 o 
  -2  -4   9      118.39      122.13     19.67 o 
  -1  -4   9     3817.98     3946.65    387.37 o 
   0  -4   9      430.75      473.66     67.71 o 
   1  -4   9     1382.35     1342.58    114.57 o 
   2  -4   9     1005.96      956.25     60.27 o 
   3  -4   9     2319.90     2233.79    117.76 o 
   4  -4   9     2991.55     2875.08    110.60 o 
   5  -4   9      267.77      294.25     22.60 o 
   6  -4   9      950.92      980.45     60.90 o 
   7  -4   9       98.17       90.81     23.85 o 
  -8  -3   9       35.00       52.27     16.43 o 
  -7  -3   9      713.99      677.49     81.02 o 
  -6  -3   9      685.04      635.60     41.16 o 
  -5  -3   9     5481.89     5779.48    604.25 o 
  -4  -3   9      411.58      379.02     37.02 o 
  -3  -3   9     1355.62     1269.89     37.15 o 
  -2  -3   9     1688.92     1598.98     55.05 o 
  -1  -3   9      868.80      817.00     31.25 o 
   0  -3   9     2303.89     2349.90    186.03 o 
   1  -3   9     2416.09     2429.34    128.70 o 
   2  -3   9      906.12      930.10     59.12 o 
   3  -3   9     1384.23     1238.13     76.21 o 
   4  -3   9     1479.90     1300.23     48.34 o 
   5  -3   9     1447.04     1380.89     44.20 o 
   6  -3   9     3075.36     3129.17    184.13 o 
   7  -3   9        7.84        6.06      9.77 o 
   8  -3   9     1788.30     1782.00     87.90 o 
  -8  -2   9       23.07       36.77     12.43 o 
  -7  -2   9     1004.21     1031.38    164.79 o 
  -6  -2   9      127.69      121.62     16.60 o 
  -5  -2   9     2567.82     2390.90    232.16 o 
  -4  -2   9      612.48      503.87     24.78 o 
  -3  -2   9     1135.48      977.63     55.05 o 
  -2  -2   9      637.24      543.45     43.10 o 
  -1  -2   9     2759.41     2472.88     35.98 o 
   0  -2   9     4428.60     4434.54     78.25 o 
   1  -2   9     2364.90     2392.66     96.30 o 
   2  -2   9     1310.70     1291.74     35.13 o 
   3  -2   9       46.46       64.18     10.42 o 
   4  -2   9     4017.41     3852.41     68.26 o 
   5  -2   9      441.78      452.26     25.15 o 
   6  -2   9     1750.62     1716.09     50.31 o 
   7  -2   9       14.00       27.89     11.79 o 
   8  -2   9      649.07      558.66     47.80 o 
  -8  -1   9        0.75        1.46      8.73 o 
  -7  -1   9     1217.61     1354.01    170.70 o 
  -6  -1   9      593.23      550.67     56.42 o 
  -5  -1   9     1213.25     1264.49    105.08 o 
  -4  -1   9      730.60      664.33     74.28 o 
  -3  -1   9     1638.28     1584.54     89.61 o 
  -2  -1   9     4861.40     4753.04    191.85 o 
  -1  -1   9     1091.26     1023.71     52.54 o 
   0  -1   9     2760.22     2426.29     31.99 o 
   1  -1   9       74.17       61.81      5.89 o 
   2  -1   9     3950.44     3655.28     57.53 o 
   3  -1   9      130.69      116.79     12.60 o 
   4  -1   9     3443.48     3070.16    433.06 o 
   5  -1   9       14.18        9.84      6.35 o 
   6  -1   9     7266.83     7317.95    673.20 o 
   7  -1   9       17.57       14.83      7.99 o 
   8  -1   9     1173.63     1160.05    167.46 o 
   9  -1   9       67.83       66.72     21.27 o 
  -8   0   9        8.79       25.87     14.18 o 
  -7   0   9     1274.96     1319.17     70.43 o 
  -6   0   9      838.48      809.21     52.03 o 
  -5   0   9     1012.02      901.75     51.13 o 
  -4   0   9     1885.07     1985.16    146.83 o 
  -3   0   9     1607.92     1467.92     65.01 o 
  -2   0   9     3342.77     3332.09     55.64 o 
  -1   0   9      526.32      425.72     18.66 o 
   0   0   9     4052.36     3784.65     52.99 o 
   1   0   9      584.24      626.63     19.55 o 
   2   0   9     6052.86     5424.87    140.25 o 
   3   0   9        3.74       10.54      5.40 o 
   4   0   9     4476.63     4347.95    368.57 o 
   5   0   9      589.81      534.95     49.63 o 
   6   0   9      572.75      526.09     50.83 o 
   7   0   9      583.45      494.35     86.07 o 
   8   0   9      423.98      415.03     63.11 o 
   9   0   9     1148.76     1160.70    202.72 o 
  -7   1   9      224.54      260.97     32.21 o 
  -6   1   9     1882.09     1931.41     81.75 o 
  -5   1   9        9.29       14.65     10.24 o 
  -4   1   9     1950.04     2050.31    132.83 o 
  -3   1   9     1559.33     1498.71    101.40 o 
  -2   1   9     5961.54     6127.69    403.29 o 
  -1   1   9      345.68      334.69     16.82 o 
   0   1   9     2451.30     2297.18     46.41 o 
   1   1   9      923.52      848.30     23.83 o 
   2   1   9     8382.92     8114.75    379.95 o 
   3   1   9     1867.59     1971.42     61.51 o 
   4   1   9     1162.42     1140.57    140.37 o 
   5   1   9      969.07      889.97     96.51 o 
   6   1   9     3321.95     3061.51    338.91 o 
   7   1   9     2753.04     2586.08    327.83 o 
   8   1   9     1902.03     1823.78    316.42 o 
   9   1   9     1599.62     1437.88    244.63 o 
  10   1   9      114.99      136.69     25.73 o 
  -7   2   9      249.92      265.20     33.15 o 
  -6   2   9      995.95      867.48     56.30 o 
  -5   2   9      114.97       81.00     21.27 o 
  -4   2   9     2543.62     2475.04     84.00 o 
  -3   2   9      319.89      326.07     50.71 o 
  -2   2   9     4107.95     4372.21    334.64 o 
  -1   2   9      118.40      124.00     10.95 o 
   0   2   9     8081.58     7636.22    220.28 o 
   1   2   9     1037.14      963.42     26.50 o 
   2   2   9     5869.43     5790.08     91.37 o 
   3   2   9     2590.34     2426.73     39.83 o 
   4   2   9     1782.17     1949.95     62.87 o 
   5   2   9      121.09      109.54     18.41 o 
   6   2   9        5.62       25.26     11.50 o 
   7   2   9     2299.44     2428.42     82.69 o 
   8   2   9      328.06      281.08     63.08 o 
   9   2   9     2531.35     2737.51     97.90 o 
  10   2   9        2.93       30.66     16.01 o 
  -6   3   9      978.77     1063.13     63.81 o 
  -5   3   9        2.72       -0.85      8.83 o 
  -4   3   9     1514.89     1466.80     67.14 o 
  -3   3   9      189.29      152.84     23.66 o 
  -2   3   9     1489.44     1273.77     54.98 o 
  -1   3   9       66.62       83.46     16.53 o 
   0   3   9     5765.51     5801.82     70.03 o 
   1   3   9     4859.71     4695.90    165.63 o 
   2   3   9     2708.47     2808.54     46.49 o 
   3   3   9     2260.57     2395.61     42.55 o 
   4   3   9      121.69      143.63     11.19 o 
   5   3   9     2136.26     2179.33     74.54 o 
   6   3   9       71.86       87.38     18.83 o 
   7   3   9     2543.25     2659.80     86.30 o 
   8   3   9       52.57       50.99     16.34 o 
   9   3   9     2888.15     2983.46    102.13 o 
  10   3   9       29.44       26.58     15.96 o 
  -6   4   9      705.81      816.81     57.66 o 
  -5   4   9        2.91        3.76      9.25 o 
  -4   4   9     1331.21     1211.60     64.00 o 
  -3   4   9      983.00      933.73     52.87 o 
  -2   4   9     2959.77     2624.78     83.25 o 
  -1   4   9     1087.44     1079.80     50.57 o 
   0   4   9     2839.60     2902.77     48.60 o 
   1   4   9     5486.63     5324.69    140.89 o 
   2   4   9      714.56      729.51     24.45 o 
   3   4   9     6229.30     6826.90     78.07 o 
   4   4   9       65.61       73.80      9.50 o 
   5   4   9     2661.48     2739.78     49.75 o 
   6   4   9        4.52        6.32      5.26 o 
   7   4   9     1810.54     1815.67     71.70 o 
   8   4   9       10.31       18.55     12.25 o 
   9   4   9     3302.47     3357.68    108.32 o 
  10   4   9      264.05      276.51     33.85 o 
  -5   5   9      171.87      172.93     30.00 o 
  -4   5   9      866.86      847.38     55.50 o 
  -3   5   9      765.46      708.58     48.79 o 
  -2   5   9      431.11      480.06     38.22 o 
  -1   5   9     1118.02     1012.94     51.93 o 
   0   5   9      503.06      517.01     35.69 o 
   1   5   9     3593.19     3480.97     69.26 o 
   2   5   9      115.02      144.80     12.15 o 
   3   5   9     3883.51     4141.32     91.61 o 
   4   5   9       26.50       40.04      8.39 o 
   5   5   9     1783.92     1756.29     41.95 o 
   6   5   9       64.82       58.92     10.31 o 
   7   5   9      772.31      711.18     28.90 o 
   8   5   9      176.79      175.98     27.61 o 
   9   5   9     1919.41     1816.23     79.63 o 
  10   5   9      463.61      542.65     46.63 o 
  -4   6   9      401.87      422.59     41.27 o 
  -3   6   9      530.39      510.95     43.29 o 
  -2   6   9      176.88      203.64     29.67 o 
  -1   6   9     1659.96     1561.60     67.85 o 
   0   6   9      318.52      352.95     31.41 o 
   1   6   9     2277.47     2168.01     73.44 o 
   2   6   9      738.51      778.94     28.81 o 
   3   6   9     2140.52     2094.87    147.98 o 
   4   6   9      127.96      136.79     13.48 o 
   5   6   9     3937.04     3911.11    237.21 o 
   6   6   9      532.89      572.45     26.30 o 
   7   6   9     2027.64     1892.56    175.28 o 
   8   6   9      130.83      140.91     25.73 o 
   9   6   9      784.91      813.90     54.42 o 
  10   6   9     1592.27     1620.76     80.01 o 
  -4   7   9      286.74      337.55     38.22 o 
  -3   7   9      695.90      675.48     51.04 o 
  -2   7   9      282.99      277.22     32.96 o 
  -1   7   9     2759.19     2863.96     97.34 o 
   0   7   9       58.52       53.76     16.67 o 
   1   7   9     2173.02     1997.28     75.08 o 
   2   7   9      181.05      193.40     25.59 o 
   3   7   9     2392.65     2307.46     76.49 o 
   4   7   9      383.41      387.05     41.51 o 
   5   7   9     2549.99     2638.71     55.96 o 
   6   7   9      114.69      105.91     14.32 o 
   7   7   9     3236.65     3315.69     67.41 o 
   8   7   9       89.35      108.29     18.22 o 
   9   7   9      699.08      674.45     49.87 o 
  10   7   9     1022.33      989.51     63.29 o 
  -3   8   9     1072.45     1087.31     67.66 o 
  -2   8   9       24.79       41.23     17.89 o 
  -1   8   9     1123.52     1066.37     62.40 o 
   0   8   9      192.96      182.70     29.06 o 
   1   8   9     1211.70     1182.40     61.51 o 
   2   8   9      635.45      644.35     44.28 o 
   3   8   9     2314.70     2236.80     80.43 o 
   4   8   9      764.30      756.66     46.58 o 
   5   8   9     5850.22     6172.50    136.31 o 
   6   8   9     2675.42     2793.18    154.03 o 
   7   8   9      147.66      138.98     20.73 o 
   8   8   9     1971.74     1951.24     87.38 o 
   9   8   9       52.48       72.92     21.60 o 
  10   8   9     1959.64     2025.41     91.00 o 
  -1   9   9      939.96      899.26     60.05 o 
   0   9   9      907.47      905.84     58.41 o 
   1   9   9     1329.38     1186.39     64.84 o 
   2   9   9      286.22      285.29     32.07 o 
   3   9   9     1960.09     1775.85     76.21 o 
   4   9   9     1793.53     1718.56     73.86 o 
   5   9   9      961.82      944.62     54.84 o 
   6   9   9     2722.66     2698.47     79.63 o 
   7   9   9      557.85      569.58     30.47 o 
   8   9   9     3347.39     3413.34    220.66 o 
   9   9   9        0.18        8.28      8.09 o 
  10   9   9      609.65      618.48     51.23 o 
   0  10   9      851.09      918.33     61.93 o 
   1  10   9      520.95      547.25     46.91 o 
   2  10   9     1101.08     1042.14     62.73 o 
   3  10   9      251.17      254.44     31.65 o 
   4  10   9     1193.87     1208.27     65.74 o 
   5  10   9       46.56       32.12     14.41 o 
   6  10   9      914.55      901.56     56.67 o 
   7  10   9       68.01       94.79     16.26 o 
   8  10   9     2127.90     2136.03    127.53 o 
   9  10   9      224.99      192.98     22.25 o 
   2  11   9      885.29      974.25     64.05 o 
   3  11   9      235.41      212.19     33.57 o 
   4  11   9     1343.46     1239.12     70.20 o 
   5  11   9      138.65      123.07     26.86 o 
   6  11   9     1472.47     1414.11     74.61 o 
   7  11   9       16.71       22.77     12.87 o 
   8  11   9      885.08      904.76     60.34 o 
  -5  -9  10       54.02       55.69     20.14 o 
  -4  -9  10     1340.18     1342.65     72.64 o 
  -3  -9  10      497.75      515.70     44.61 o 
  -2  -9  10     1053.95     1112.62     63.39 o 
  -5  -8  10      403.19      412.30     40.71 o 
  -4  -8  10      603.74      642.57     48.64 o 
  -3  -8  10      798.31      811.51     53.72 o 
  -2  -8  10     1515.78     1495.77     71.23 o 
  -1  -8  10      521.75      481.28     40.80 o 
   0  -8  10      278.84      319.66     33.95 o 
   1  -8  10      512.97      544.53     44.28 o 
   2  -8  10      226.52      268.44     32.96 o 
  -7  -7  10      332.42      316.42     36.91 o 
  -6  -7  10      207.37      229.14     33.43 o 
  -5  -7  10      167.30      191.90     30.00 o 
  -4  -7  10      977.26     1035.85     60.20 o 
  -3  -7  10     1272.13     1287.48     65.36 o 
  -2  -7  10      643.22      580.82     43.76 o 
  -1  -7  10     1772.66     1713.12     72.59 o 
   0  -7  10      626.32      580.08     33.20 o 
   1  -7  10     2916.61     3150.10    183.50 o 
   2  -7  10        2.58       39.68     16.86 o 
   3  -7  10      726.79      838.32     56.44 o 
  -7  -6  10      736.16      736.15     54.37 o 
  -6  -6  10      475.29      450.71     41.60 o 
  -5  -6  10     1003.47     1040.22     59.96 o 
  -4  -6  10      235.84      210.17     29.82 o 
  -3  -6  10     1193.32     1149.34     59.54 o 
  -2  -6  10      507.72      472.87     38.22 o 
  -1  -6  10      136.82      187.58     26.39 o 
   0  -6  10      333.50      286.69     20.09 o 
   1  -6  10     1591.40     1570.26    118.16 o 
   2  -6  10       69.90       67.02     14.39 o 
   3  -6  10     1197.21     1263.44     66.11 o 
   4  -6  10       10.42        0.70      9.34 o 
   5  -6  10     1112.00     1155.16     69.40 o 
  -8  -5  10      214.47      230.13     24.22 o 
  -7  -5  10      589.94      597.54     40.90 o 
  -6  -5  10      685.32      646.59     84.40 o 
  -5  -5  10     1210.14     1181.22     71.84 o 
  -4  -5  10     1082.99     1001.95     55.73 o 
  -3  -5  10     2019.18     1902.58     74.38 o 
  -2  -5  10        3.58       12.02      9.34 o 
  -1  -5  10     6400.65     5992.60    129.41 o 
   0  -5  10       39.81       44.96     10.08 o 
   1  -5  10     2633.99     2573.98    215.47 o 
   2  -5  10      582.35      490.32     36.04 o 
   3  -5  10     2164.66     2169.13     56.33 o 
   4  -5  10        4.32       10.83      7.98 o 
   5  -5  10     2195.04     2291.40     93.53 o 
   6  -5  10      712.68      702.39     54.51 o 
  -8  -4  10      567.57      581.49     63.69 o 
  -7  -4  10      980.71      963.05    106.40 o 
  -6  -4  10      186.42      196.49     20.71 o 
  -5  -4  10     1289.51     1176.16    115.34 o 
  -4  -4  10      189.60      190.78     18.25 o 
  -3  -4  10     1120.60     1072.51     36.13 o 
  -2  -4  10       38.90       38.78     13.33 o 
  -1  -4  10      822.92      775.92     44.61 o 
   0  -4  10      226.91      237.01     20.87 o 
   1  -4  10     2284.55     2404.41    122.55 o 
   2  -4  10      767.10      693.55     29.57 o 
   3  -4  10     2411.57     2421.17    116.26 o 
   4  -4  10     2406.55     2404.67     59.47 o 
   5  -4  10      622.84      614.79     31.89 o 
   6  -4  10     1007.96     1098.58     65.55 o 
  -8  -3  10       66.38       78.49     18.17 o 
  -7  -3  10     1551.85     1565.75     66.72 o 
  -6  -3  10        1.93        3.93      7.15 o 
  -5  -3  10     2498.03     2411.15    117.71 o 
  -4  -3  10      605.15      533.24     39.02 o 
  -3  -3  10     1772.26     1694.71     44.61 o 
  -2  -3  10      894.19      727.68     33.38 o 
  -1  -3  10     2431.80     2420.53     60.05 o 
   0  -3  10     2442.56     2347.43     95.15 o 
   1  -3  10     2298.71     2363.11    176.73 o 
   2  -3  10     1799.32     1744.25     77.66 o 
   3  -3  10     4922.08     4726.16    175.84 o 
   4  -3  10     7368.58     7233.22    187.44 o 
   5  -3  10      167.38      171.35     20.12 o 
   6  -3  10     2039.16     1979.25     57.00 o 
   7  -3  10        4.71       10.05      9.20 o 
  -8  -2  10        3.57       21.83     14.13 o 
  -7  -2  10     1075.88     1120.50     61.09 o 
  -6  -2  10        3.66        4.79      6.48 o 
  -5  -2  10     2299.10     2280.87    195.35 o 
  -4  -2  10       51.60       54.12     11.10 o 
  -3  -2  10      787.46      628.69     26.93 o 
  -2  -2  10       51.42       48.50      9.30 o 
  -1  -2  10      395.25      375.19     18.25 o 
   0  -2  10     2981.79     2806.21     38.34 o 
   1  -2  10     1303.37     1202.26     33.39 o 
   2  -2  10     1061.21      979.60     55.73 o 
   3  -2  10      797.89      697.43     28.50 o 
   4  -2  10     4186.64     3740.82     69.51 o 
   5  -2  10      410.55      373.36     23.97 o 
   6  -2  10      702.89      675.77     32.68 o 
   7  -2  10      108.31      102.40     16.35 o 
   8  -2  10     1330.14     1253.95     72.03 o 
  -8  -1  10      123.24      120.72     27.37 o 
  -7  -1  10      334.65      316.85     35.26 o 
  -6  -1  10        1.83        8.32      6.60 o 
  -5  -1  10     1677.51     1657.82     87.87 o 
  -4  -1  10     2219.31     2252.92     82.45 o 
  -3  -1  10     1289.58     1147.12     36.04 o 
  -2  -1  10     6069.86     6090.47     84.89 o 
  -1  -1  10      718.02      668.66     24.38 o 
   0  -1  10     4205.03     4073.49     57.16 o 
   1  -1  10      774.06      686.26     24.26 o 
   2  -1  10     4817.76     4399.45     66.07 o 
   3  -1  10        5.14        5.97      4.80 o 
   4  -1  10     2033.05     1856.69     47.21 o 
   5  -1  10        0.27        1.43      4.86 o 
   6  -1  10     5812.02     5595.10    421.32 o 
   7  -1  10       32.06       33.58     10.49 o 
   8  -1  10      821.30      732.07     54.72 o 
  -7   0  10      658.27      674.49     51.65 o 
  -6   0  10      394.63      368.54     36.39 o 
  -5   0  10     1178.52     1187.07     57.52 o 
  -4   0  10     2259.78     2261.15     53.10 o 
  -3   0  10      705.30      661.92     27.31 o 
  -2   0  10     3353.59     3458.56     59.45 o 
  -1   0  10      855.82      919.21     28.77 o 
   0   0  10      581.25      541.31     20.88 o 
   1   0  10       61.07       50.86      7.38 o 
   2   0  10     3589.11     3171.84     88.37 o 
   3   0  10      257.71      251.13     16.59 o 
   4   0  10     5480.88     5191.46    479.05 o 
   5   0  10      429.10      408.51     46.13 o 
   6   0  10     2020.79     1814.06    215.64 o 
   7   0  10     1513.97     1437.46    132.97 o 
   8   0  10      447.47      460.94     92.52 o 
   9   0  10      563.93      614.20    111.70 o 
  -7   1  10      566.70      604.20     49.68 o 
  -6   1  10     1231.02     1360.07     70.52 o 
  -5   1  10       50.97       33.34     14.41 o 
  -4   1  10     2462.09     2798.44    151.50 o 
  -3   1  10      149.23      145.83     14.14 o 
  -2   1  10     3117.65     3266.65     57.65 o 
  -1   1  10       10.27       21.98      6.56 o 
   0   1  10     3025.01     2932.08    167.11 o 
   1   1  10        0.52        5.38      3.86 o 
   2   1  10     8519.29     7988.35    288.79 o 
   3   1  10     1162.82     1187.89     49.72 o 
   4   1  10     4162.64     3529.69     62.65 o 
   5   1  10      169.96      151.12     15.52 o 
   6   1  10     2250.44     1957.36    241.44 o 
   7   1  10     2444.51     2167.38    291.11 o 
   8   1  10       69.17       73.70     15.45 o 
   9   1  10     1249.70     1124.99    137.50 o 
  -7   2  10      246.39      315.44     36.53 o 
  -6   2  10     1151.56     1229.35     68.60 o 
  -5   2  10       61.98       75.88     21.13 o 
  -4   2  10     1907.90     2048.04     78.74 o 
  -3   2  10       95.89      115.88     13.31 o 
  -2   2  10     3149.75     3253.89    221.53 o 
  -1   2  10      102.46       96.19     11.25 o 
   0   2  10      871.08      758.57     38.53 o 
   1   2  10       48.29       57.72      8.43 o 
   2   2  10     3146.39     3164.44     76.30 o 
   3   2  10     1694.36     1694.69     34.61 o 
   4   2  10     1854.29     1830.08     63.43 o 
   5   2  10     2417.11     2224.45     73.44 o 
   6   2  10      190.87      202.14     23.95 o 
   7   2  10     3973.86     4188.16    112.13 o 
   8   2  10      178.43      189.13     29.06 o 
   9   2  10     1086.48     1181.83     65.78 o 
  10   2  10        1.69       12.21     13.24 o 
  -6   3  10     1196.11     1379.18     74.38 o 
  -5   3  10       12.35        3.19     10.66 o 
  -4   3  10      776.69      814.46     51.88 o 
  -3   3  10       51.90       60.10     17.42 o 
  -2   3  10     2254.55     1967.14     70.85 o 
  -1   3  10       88.45       71.12      9.93 o 
   0   3  10     6145.19     5980.76    160.56 o 
   1   3  10     1070.72     1012.20     29.45 o 
   2   3  10     1714.72     1686.05     37.51 o 
   3   3  10     3964.47     4138.02     58.92 o 
   4   3  10     1868.59     2019.46     44.65 o 
   5   3  10      801.42      792.49     44.00 o 
   6   3  10      932.43      959.04     50.76 o 
   7   3  10      518.11      649.52     43.76 o 
   8   3  10      181.09      130.95     25.59 o 
   9   3  10     2469.08     2666.94     98.18 o 
  10   3  10        5.72       19.72     13.71 o 
  -6   4  10      800.28     1032.00     66.30 o 
  -5   4  10        2.39        3.19      9.91 o 
  -4   4  10      970.05      944.20     57.61 o 
  -3   4  10      252.10      211.95     29.11 o 
  -2   4  10     1548.13     1336.50     61.18 o 
  -1   4  10      347.58      264.16     27.28 o 
   0   4  10     1198.89     1077.74    101.77 o 
   1   4  10     2451.07     2363.17     65.76 o 
   2   4  10      217.37      217.90     14.57 o 
   3   4  10     1757.93     1747.76     39.56 o 
   4   4  10        2.69        4.76      4.32 o 
   5   4  10     5522.96     5728.18     74.97 o 
   6   4  10      180.52      141.33     23.29 o 
   7   4  10     3462.62     3626.54    103.91 o 
   8   4  10       33.08       53.20     17.75 o 
   9   4  10     3591.60     3596.30    114.24 o 
  10   4  10       94.78       87.24     23.95 o 
  -5   5  10      130.68      124.99     27.56 o 
  -4   5  10     1151.10     1173.76     66.82 o 
  -3   5  10     1147.90     1035.34     59.44 o 
  -2   5  10      562.14      479.26     38.92 o 
  -1   5  10      861.58      760.04     46.25 o 
   0   5  10     2455.61     2284.88     76.30 o 
   1   5  10     2626.35     2501.33     48.00 o 
   2   5  10      752.26      767.76     26.86 o 
   3   5  10     4323.87     4693.00    125.37 o 
   4   5  10      207.34      201.60     14.61 o 
   5   5  10     7256.05     7679.00     92.22 o 
   6   5  10        1.63       -0.86      4.79 o 
   7   5  10     4709.43     4992.95    122.60 o 
   8   5  10        2.71        8.22     11.50 o 
   9   5  10     1766.63     1802.85     81.18 o 
  10   5  10      390.71      430.29     42.73 o 
  -4   6  10      146.69      147.39     28.92 o 
  -3   6  10      117.58      117.10     25.54 o 
  -2   6  10      269.62      240.36     32.35 o 
  -1   6  10     1035.42      850.48     51.65 o 
   0   6  10      339.47      293.46     30.29 o 
   1   6  10     1962.97     1734.81     67.24 o 
   2   6  10      122.68      123.54     20.42 o 
   3   6  10     3914.16     4352.21    263.27 o 
   4   6  10     1982.05     2107.64    156.71 o 
   5   6  10     3777.13     4009.98     68.21 o 
   6   6  10     3033.75     3251.67     62.98 o 
   7   6  10     1331.59     1352.37     41.88 o 
   8   6  10      537.55      531.00     43.62 o 
   9   6  10      762.74      815.12     55.55 o 
  10   6  10     1352.65     1368.01     74.61 o 
  -3   7  10     1284.56     1193.95     69.40 o 
  -2   7  10       70.59       66.86     20.66 o 
  -1   7  10     3260.82     3075.07    103.16 o 
   0   7  10      145.67      131.85     24.89 o 
   1   7  10     2848.43     2800.34     91.09 o 
   2   7  10        5.16       10.38      9.34 o 
   3   7  10     3888.05     4080.77    104.71 o 
   4   7  10     1209.91     1250.39    103.74 o 
   5   7  10     2383.89     2490.40     55.53 o 
   6   7  10     1028.31     1054.57     46.51 o 
   7   7  10     3738.78     3802.06     73.15 o 
   8   7  10      351.88      352.30     36.44 o 
   9   7  10      603.79      633.13     49.54 o 
  10   7  10     1081.69     1081.68     67.00 o 
  -2   8  10       59.50       82.55     22.58 o 
  -1   8  10     1263.28     1277.10     69.77 o 
   0   8  10       51.80       62.78     19.30 o 
   1   8  10     2504.93     2469.88     90.90 o 
   2   8  10      858.94      887.48     52.73 o 
   3   8  10     1113.87     1155.91     59.12 o 
   4   8  10     1107.50     1160.89     58.18 o 
   5   8  10      395.78      411.32     24.47 o 
   6   8  10      850.53      852.68     35.03 o 
   7   8  10      113.30      101.87     15.62 o 
   8   8  10     1705.19     1649.11     71.04 o 
   9   8  10      132.49      116.92     26.20 o 
  10   8  10     1089.30     1117.74     68.37 o 
  -1   9  10      603.82      639.47     51.60 o 
   0   9  10      387.65      418.08     41.18 o 
   1   9  10     1373.07     1275.65     68.74 o 
   2   9  10      671.24      687.59     49.44 o 
   3   9  10     1629.07     1564.60     72.83 o 
   4   9  10      986.82      976.27     56.77 o 
   5   9  10      790.97      807.37     51.32 o 
   6   9  10     2029.71     2006.19     81.77 o 
   7   9  10        4.48        7.33      8.58 o 
   8   9  10     2306.16     2355.13     63.59 o 
   9   9  10        1.30        4.16      8.12 o 
   1  10  10      659.72      701.45     53.67 o 
   2  10  10      681.95      648.95     51.09 o 
   3  10  10      293.83      289.57     33.76 o 
   4  10  10       57.20       65.50     19.53 o 
   5  10  10      349.96      297.64     34.04 o 
   6  10  10     1913.72     1948.59     84.00 o 
   7  10  10      102.74      108.75     24.74 o 
   8  10  10     2003.27     1965.98     69.49 o 
   9  10  10       74.40       92.15     17.22 o 
   3  11  10      341.93      351.26     39.02 o 
   4  11  10     1044.87      957.96     62.64 o 
   5  11  10       13.98       15.87     12.44 o 
   6  11  10     1192.72     1138.73     67.61 o 
   7  11  10       25.49       42.31     18.55 o 
  -3  -9  11      115.56      125.51     27.33 o 
  -2  -9  11      504.44      482.97     43.81 o 
  -5  -8  11       32.85       35.50     15.35 o 
  -4  -8  11     1471.07     1583.90     78.88 o 
  -3  -8  11      621.86      616.69     48.60 o 
  -2  -8  11     1590.95     1519.34     74.28 o 
  -1  -8  11      918.99      890.34     56.30 o 
   0  -8  11      325.84      358.35     36.25 o 
  -6  -7  11      619.69      579.88     48.88 o 
  -5  -7  11      121.79      120.91     26.20 o 
  -4  -7  11      936.23      840.01     55.78 o 
  -3  -7  11      861.51      765.91     52.03 o 
  -2  -7  11     1588.32     1451.11     70.43 o 
  -1  -7  11     1247.30     1188.41     63.20 o 
   0  -7  11       96.28      108.98     23.95 o 
   1  -7  11     1576.39     1694.71    118.89 o 
   2  -7  11       74.62       77.52     21.22 o 
   3  -7  11     1090.52     1283.30     70.57 o 
  -7  -6  11      350.27      349.20     38.92 o 
  -6  -6  11      819.80      774.27     55.36 o 
  -5  -6  11      766.48      656.61     49.35 o 
  -4  -6  11     1306.49     1228.88     65.69 o 
  -3  -6  11     1422.61     1357.77     67.57 o 
  -2  -6  11      102.54      127.10     24.13 o 
  -1  -6  11     1451.07     1347.39     64.94 o 
   0  -6  11       23.85       18.27     11.32 o 
   1  -6  11     2971.45     3001.44    242.07 o 
   2  -6  11      212.53      217.36     21.01 o 
   3  -6  11     2084.63     2282.06     89.73 o 
   4  -6  11      196.76      175.84     30.38 o 
  -7  -5  11      842.07      820.06     40.20 o 
  -6  -5  11      120.85      129.20     18.17 o 
  -5  -5  11      699.09      594.46     54.84 o 
  -4  -5  11      329.86      342.81     35.50 o 
  -3  -5  11     2386.02     2135.42     81.89 o 
  -2  -5  11      269.49      270.41     29.49 o 
  -1  -5  11     3191.76     2951.30     93.58 o 
   0  -5  11       37.12       49.77     15.82 o 
   1  -5  11     1360.37     1391.93     43.20 o 
   2  -5  11     2261.38     2229.48     56.77 o 
   3  -5  11      600.29      562.04     30.16 o 
   4  -5  11      413.91      424.64     27.40 o 
   5  -5  11      792.17      765.59     55.03 o 
  -7  -4  11      588.12      606.91     34.26 o 
  -6  -4  11      357.07      375.85     27.26 o 
  -5  -4  11     2363.16     2259.18    118.32 o 
  -4  -4  11      237.75      227.04     21.53 o 
  -3  -4  11     1568.32     1339.93     41.90 o 
  -2  -4  11      829.96      625.05     42.40 o 
  -1  -4  11     1768.02     1559.77     65.83 o 
   0  -4  11      876.19      796.90     47.05 o 
   1  -4  11     1421.31     1423.25    117.67 o 
   2  -4  11     2156.38     2091.58     64.56 o 
   3  -4  11      542.83      487.72     41.16 o 
   4  -4  11      667.14      621.26     31.61 o 
   5  -4  11     1793.31     1821.90     55.65 o 
   6  -4  11     1052.03     1038.72     64.23 o 
  -7  -3  11      546.81      603.15     45.97 o 
  -6  -3  11        2.68        6.21      7.23 o 
  -5  -3  11     1449.51     1349.83     45.90 o 
  -4  -3  11      628.54      557.80     28.64 o 
  -3  -3  11     2127.45     1970.06     49.96 o 
  -2  -3  11       82.77       81.56     11.84 o 
  -1  -3  11     1987.47     1669.45     65.83 o 
   0  -3  11     2836.09     2759.21     84.42 o 
   1  -3  11      742.79      662.75     43.34 o 
   2  -3  11      563.38      533.43     50.80 o 
   3  -3  11      176.65      194.40     18.23 o 
   4  -3  11      983.78      938.76     37.18 o 
   5  -3  11      442.17      433.45     26.85 o 
   6  -3  11     1075.01     1074.36     43.37 o 
   7  -3  11       39.56       61.27     18.97 o 
  -7  -2  11     1495.78     1562.69     94.64 o 
  -6  -2  11      158.02      166.45     28.03 o 
  -5  -2  11      869.68      826.84     44.28 o 
  -4  -2  11       46.14       73.52     13.00 o 
  -3  -2  11     1326.59     1174.99     38.32 o 
  -2  -2  11     1095.11     1102.36     35.13 o 
  -1  -2  11     1663.13     1524.77     53.83 o 
   0  -2  11     2275.81     2230.13     73.86 o 
   1  -2  11     1616.80     1495.91     38.84 o 
   2  -2  11      624.04      594.70     26.12 o 
   3  -2  11     1566.50     1355.04     40.93 o 
   4  -2  11     3053.52     2863.04     80.43 o 
   5  -2  11      157.70      184.57     18.99 o 
   6  -2  11     1485.82     1450.12     79.14 o 
   7  -2  11       49.26       36.39     11.08 o 
   8  -2  11     1421.68     1272.97     73.53 o 
  -7  -1  11      912.39      993.73     63.20 o 
  -6  -1  11      137.46      113.05     16.14 o 
  -5  -1  11     1336.89     1319.04     44.70 o 
  -4  -1  11     1782.78     1796.14     59.00 o 
  -3  -1  11     1007.81     1034.26     35.83 o 
  -2  -1  11     2438.19     2451.25     52.14 o 
  -1  -1  11      597.29      572.20     24.06 o 
   0  -1  11     2821.47     2740.77     48.91 o 
   1  -1  11     1398.83     1309.94     35.00 o 
   2  -1  11      503.85      449.50     22.02 o 
   3  -1  11     2390.04     2035.92     48.73 o 
   4  -1  11     3920.20     3499.04     98.79 o 
   5  -1  11      205.71      207.24     19.30 o 
   6  -1  11     2109.24     1931.82    102.41 o 
   7  -1  11      178.41      185.13     20.55 o 
   8  -1  11     1050.69      953.12     97.43 o 
  -7   0  11      538.94      597.91     49.63 o 
  -6   0  11       82.46       79.26     21.93 o 
  -5   0  11     1106.05     1255.22     70.90 o 
  -4   0  11     1467.43     1553.05     45.72 o 
  -3   0  11      865.22      852.54     32.57 o 
  -2   0  11     6583.90     6379.88    505.39 o 
  -1   0  11     1084.90     1095.65     33.09 o 
   0   0  11     2173.45     2061.86     89.49 o 
   1   0  11      194.92      197.87     13.12 o 
   2   0  11     3456.01     2818.93     80.24 o 
   3   0  11      143.97      129.23     14.67 o 
   4   0  11     2839.14     2443.63    142.86 o 
   5   0  11      993.55      887.79     94.03 o 
   6   0  11     4522.95     4113.05    451.20 o 
   7   0  11      387.61      355.44     40.99 o 
   8   0  11     1201.54     1176.28    145.77 o 
   9   0  11      929.49      943.55     91.70 o 
  -7   1  11      142.77      208.05     34.18 o 
  -6   1  11      428.88      504.43     44.65 o 
  -5   1  11      545.76      557.67     44.51 o 
  -4   1  11     2143.23     2314.18     63.34 o 
  -3   1  11      332.09      360.92     40.99 o 
  -2   1  11     3245.45     3102.04     58.77 o 
  -1   1  11      155.83      190.63     19.18 o 
   0   1  11     1935.45     1916.81     42.18 o 
   1   1  11        1.11        4.11      3.76 o 
   2   1  11     5456.44     5358.12     65.16 o 
   3   1  11     3033.21     3034.31     83.91 o 
   4   1  11     2012.10     1803.36     66.58 o 
   5   1  11      212.08      208.93     23.08 o 
   6   1  11      157.30      125.09     16.02 o 
   7   1  11     1972.36     1807.67    216.36 o 
   8   1  11      412.61      389.22     26.99 o 
   9   1  11      847.18      824.82    135.86 o 
  -6   2  11      800.38      906.73     60.62 o 
  -5   2  11      378.66      369.72     38.41 o 
  -4   2  11     2504.82     2616.00     92.17 o 
  -3   2  11        1.98        9.77     10.05 o 
  -2   2  11     1551.75     1521.43     78.44 o 
  -1   2  11      451.19      428.95     36.48 o 
   0   2  11     1278.59     1203.55    107.97 o 
   1   2  11      318.98      322.70     17.41 o 
   2   2  11      973.83      912.98     27.67 o 
   3   2  11      408.39      392.11     30.14 o 
   4   2  11     2792.64     2806.63     82.40 o 
   5   2  11     1703.92     1703.73     66.77 o 
   6   2  11     2440.20     2278.30     80.67 o 
   7   2  11     4740.70     4782.27    123.49 o 
   8   2  11        3.41        4.18     10.47 o 
   9   2  11      978.64     1186.81     67.05 o 
  -6   3  11      937.64     1144.93     69.82 o 
  -5   3  11       69.51       98.74     24.89 o 
  -4   3  11     1672.63     1771.90     78.46 o 
  -3   3  11       21.32       10.24      9.11 o 
  -2   3  11     2038.15     1834.49     71.04 o 
  -1   3  11      365.93      314.78     18.61 o 
   0   3  11     3102.22     2971.03    206.03 o 
   1   3  11     1013.72      948.13     29.94 o 
   2   3  11      691.33      700.14     25.37 o 
   3   3  11     2029.82     2101.61     42.97 o 
   4   3  11      324.77      325.81     28.60 o 
   5   3  11      929.79      947.77     49.96 o 
   6   3  11      154.28      161.29     25.64 o 
   7   3  11     2408.21     2633.51     90.34 o 
   8   3  11      262.42      272.47     32.26 o 
   9   3  11     1667.53     1793.74     82.26 o 
  10   3  11        5.98        7.75     12.16 o 
  -5   4  11       19.07       20.80     11.41 o 
  -4   4  11      676.43      663.93     50.10 o 
  -3   4  11       26.27       19.30     12.68 o 
  -2   4  11     1326.22     1285.13     62.17 o 
  -1   4  11     1683.25     1517.18     63.95 o 
   0   4  11      722.01      649.83     25.81 o 
   1   4  11     1623.29     1535.83     38.94 o 
   2   4  11      951.87      977.66     42.54 o 
   3   4  11     3041.21     3306.21     64.28 o 
   4   4  11      513.20      525.91     22.92 o 
   5   4  11     5590.59     6031.29    125.84 o 
   6   4  11      582.60      622.56     42.92 o 
   7   4  11     2316.00     2377.66     86.02 o 
   8   4  11      133.57      104.33     23.15 o 
   9   4  11     3042.83     3216.54    110.20 o 
  10   4  11       42.07       51.37     19.35 o 
  -4   5  11      673.38      674.64     52.26 o 
  -3   5  11      961.27      911.80     57.52 o 
  -2   5  11      684.59      641.63     46.58 o 
  -1   5  11     1398.33     1303.58     62.12 o 
   0   5  11      612.42      509.03     37.99 o 
   1   5  11     5254.50     5568.00    118.70 o 
   2   5  11      298.39      269.09     41.60 o 
   3   5  11     1324.45     1325.47     37.20 o 
   4   5  11        0.53        4.11      5.30 o 
   5   5  11     2579.47     2731.63     54.95 o 
   6   5  11      520.39      510.16     39.39 o 
   7   5  11     2144.42     2169.46     82.03 o 
   8   5  11       54.25       54.28     18.83 o 
   9   5  11     2522.33     2416.54     95.55 o 
  10   5  11      341.59      310.04     36.53 o 
  -4   6  11      139.87      156.26     31.27 o 
  -3   6  11       85.69       73.34     21.88 o 
  -2   6  11      303.74      258.48     32.12 o 
  -1   6  11     1445.69     1388.57     67.85 o 
   0   6  11      266.99      219.28     29.16 o 
   1   6  11     3389.83     3509.06     99.12 o 
   2   6  11       12.11       12.44     10.00 o 
   3   6  11     3230.42     3486.75    123.11 o 
   4   6  11      538.99      564.74     25.96 o 
   5   6  11      576.36      601.91     48.83 o 
   6   6  11      228.70      210.00     18.03 o 
   7   6  11     1808.55     1867.55     76.39 o 
   8   6  11       79.82       76.82     22.49 o 
   9   6  11     1151.50     1136.80     66.35 o 
  10   6  11      789.75      778.40     57.38 o 
  -3   7  11     1172.73     1128.63     69.12 o 
  -2   7  11       11.04       11.55     12.96 o 
  -1   7  11     1673.20     1689.50     78.18 o 
   0   7  11       12.54       13.99     12.07 o 
   1   7  11     1616.71     1683.21     72.12 o 
   2   7  11        0.31       -0.89      6.67 o 
   3   7  11     1924.78     2034.33     75.08 o 
   4   7  11       14.59       23.73      8.64 o 
   5   7  11     1165.17     1216.75     56.88 o 
   6   7  11      183.38      199.11     18.50 o 
   7   7  11     1084.15     1068.19     39.57 o 
   8   7  11      411.50      444.33     40.85 o 
   9   7  11      356.03      336.14     37.09 o 
  10   7  11     1392.43     1320.54     74.66 o 
  -2   8  11       48.79       36.06     16.48 o 
  -1   8  11     1304.16     1277.90     71.56 o 
   0   8  11        6.19       24.28     13.80 o 
   1   8  11     1102.23     1156.99     63.67 o 
   2   8  11      139.81      124.29     24.70 o 
   3   8  11     2729.84     2890.63     95.22 o 
   4   8  11      232.39      249.37     28.69 o 
   5   8  11     1756.80     1771.52    111.75 o 
   6   8  11      322.55      302.92     22.59 o 
   7   8  11     1079.73      984.95     39.46 o 
   8   8  11     1270.97     1281.80     67.94 o 
   9   8  11      459.55      403.01     41.18 o 
  10   8  11     2513.04     2768.50    108.98 o 
   0   9  11      121.96      122.17     27.84 o 
   1   9  11     1112.78     1154.88     66.86 o 
   2   9  11      879.57      901.24     57.61 o 
   3   9  11     1769.53     1865.30     80.90 o 
   4   9  11     1436.62     1488.44     71.04 o 
   5   9  11      858.16      842.36     53.01 o 
   6   9  11      432.03      418.60     38.41 o 
   7   9  11       10.43       12.95      9.45 o 
   8   9  11     1785.07     1743.86     55.30 o 
   9   9  11       22.95       11.41     12.96 o 
   1  10  11      963.37      911.75     62.54 o 
   2  10  11     1173.65     1123.37     67.80 o 
   3  10  11      414.83      463.06     43.01 o 
   4  10  11     1370.62     1377.87     72.36 o 
   5  10  11      266.33      272.52     32.73 o 
   6  10  11     1916.76     1948.97     84.71 o 
   7  10  11        0.57       -7.42      8.55 o 
   8  10  11     1729.17     1823.78     58.25 o 
   4  11  11      615.93      607.59     50.99 o 
   5  11  11       93.12       76.77     22.91 o 
   6  11  11     2007.49     2011.93     90.90 o 
  -4  -8  12      709.39      730.75     55.64 o 
  -3  -8  12      643.93      619.51     50.15 o 
  -2  -8  12      532.38      497.10     44.61 o 
  -1  -8  12      567.62      589.51     47.75 o 
   0  -8  12      852.09      833.39     56.34 o 
  -5  -7  12       59.76       39.21     16.20 o 
  -4  -7  12      464.54      512.03     45.50 o 
  -3  -7  12      851.11      802.63     55.41 o 
  -2  -7  12      862.55      838.32     55.41 o 
  -1  -7  12      414.56      407.51     39.07 o 
   0  -7  12      299.37      263.65     31.74 o 
   1  -7  12     1284.86     1291.85     67.71 o 
   2  -7  12        6.92       29.49     12.96 o 
  -6  -6  12      167.14      174.01     30.99 o 
  -5  -6  12      425.05      393.29     40.15 o 
  -4  -6  12      242.91      213.31     31.51 o 
  -3  -6  12      909.95      778.03     53.06 o 
  -2  -6  12      137.67      124.15     25.03 o 
  -1  -6  12     2164.16     2139.18     85.27 o 
   0  -6  12        3.08        5.07      9.39 o 
   1  -6  12     1092.07     1116.24     61.32 o 
   2  -6  12      155.74      189.43     20.55 o 
   3  -6  12     1034.54     1137.91     61.39 o 
  -6  -5  12      213.19      245.64     23.89 o 
  -5  -5  12      571.26      529.28     47.71 o 
  -4  -5  12      344.66      334.92     35.40 o 
  -3  -5  12      730.66      606.18     45.36 o 
  -2  -5  12      266.58      232.42     28.50 o 
  -1  -5  12     2904.04     2608.25     91.47 o 
   0  -5  12        1.77       10.28     10.42 o 
   1  -5  12     2412.29     2293.84     85.50 o 
   2  -5  12      153.15      139.36     17.37 o 
   3  -5  12      875.54      933.62     55.26 o 
   4  -5  12      285.80      288.62     23.33 o 
   5  -5  12      969.13     1054.12     65.36 o 
  -7  -4  12      607.79      583.06     34.73 o 
  -6  -4  12       35.95       34.66     10.91 o 
  -5  -4  12      582.71      587.89     32.05 o 
  -4  -4  12       11.38       17.42      8.03 o 
  -3  -4  12     1873.05     1731.83     49.33 o 
  -2  -4  12      269.35      201.81     28.03 o 
  -1  -4  12     2402.67     2398.13     85.22 o 
   0  -4  12        5.70       12.72     11.08 o 
   1  -4  12     1928.56     1905.07     75.41 o 
   2  -4  12      291.56      266.21     20.29 o 
   3  -4  12     1460.33     1402.71     46.45 o 
   4  -4  12      545.60      544.90     30.57 o 
   5  -4  12      769.01      763.07     37.12 o 
   6  -4  12     1034.66     1113.70     67.75 o 
  -7  -3  12      748.41      823.02     40.55 o 
  -6  -3  12       11.63       27.11      9.91 o 
  -5  -3  12     1773.28     1760.34     74.21 o 
  -4  -3  12       23.76       22.32      8.97 o 
  -3  -3  12      824.77      794.48     33.13 o 
  -2  -3  12       13.20       16.55     16.50 o 
  -1  -3  12     2614.45     2676.38     87.90 o 
   0  -3  12     1995.76     1975.40     74.70 o 
   1  -3  12     5766.44     5560.72     82.32 o 
   2  -3  12     2200.21     2108.23     52.31 o 
   3  -3  12     2133.04     2018.00     53.60 o 
   4  -3  12     2462.36     2378.80     63.36 o 
   5  -3  12      384.72      321.40     24.22 o 
   6  -3  12     1218.95     1178.51     49.23 o 
  -7  -2  12      664.13      711.80     43.97 o 
  -6  -2  12        2.59        3.87      7.27 o 
  -5  -2  12      521.43      571.13     31.18 o 
  -4  -2  12       28.02       32.52     10.18 o 
  -3  -2  12     3923.13     3796.94    123.32 o 
  -2  -2  12      654.66      660.59     28.31 o 
  -1  -2  12     2727.84     2570.08     83.72 o 
   0  -2  12     3455.61     3278.47     94.14 o 
   1  -2  12     3295.76     3092.93     58.38 o 
   2  -2  12     3635.62     3434.19     64.71 o 
   3  -2  12       11.89        0.05      4.81 o 
   4  -2  12       73.87       67.84     13.25 o 
   5  -2  12        2.89        5.04      7.29 o 
   6  -2  12      874.10      813.93     37.85 o 
   7  -2  12        5.46       16.89      8.40 o 
  -7  -1  12      897.49     1037.97     66.39 o 
  -6  -1  12      212.60      249.19     34.51 o 
  -5  -1  12     1249.40     1276.37     45.54 o 
  -4  -1  12      257.80      221.60     19.65 o 
  -3  -1  12      637.52      607.95     28.90 o 
  -2  -1  12     1148.12     1107.13     75.64 o 
  -1  -1  12     1116.00     1144.53     35.18 o 
   0  -1  12     4155.29     4186.09    103.72 o 
   1  -1  12      271.70      260.22     27.23 o 
   2  -1  12     4709.99     4204.50    167.72 o 
   3  -1  12       93.41       96.08     13.24 o 
   4  -1  12     3289.50     2996.60     64.37 o 
   5  -1  12      551.78      522.46     39.58 o 
   6  -1  12     2204.11     2086.79    149.83 o 
   7  -1  12      302.31      285.95     23.15 o 
   8  -1  12     1421.97     1374.87     75.29 o 
  -6   0  12      515.35      551.66     47.00 o 
  -5   0  12      607.47      657.51     32.78 o 
  -4   0  12     1582.38     1654.60     65.57 o 
  -3   0  12      888.32      893.20     38.76 o 
  -2   0  12     3425.15     3429.62     64.67 o 
  -1   0  12      203.16      242.06     28.15 o 
   0   0  12     1263.29     1303.66     35.79 o 
   1   0  12       37.14       28.97     11.88 o 
   2   0  12     1034.36      935.18     48.50 o 
   3   0  12      299.79      261.93     18.70 o 
   4   0  12     3611.88     3174.47    213.62 o 
   5   0  12      167.63      152.61     18.03 o 
   6   0  12     1527.63     1409.71     65.71 o 
   7   0  12      289.30      277.57     22.66 o 
   8   0  12      310.02      305.53     24.66 o 
  -6   1  12      307.07      361.92     38.88 o 
  -5   1  12      647.73      709.29     51.18 o 
  -4   1  12     1037.21     1058.39     58.88 o 
  -3   1  12       88.77      102.86     14.42 o 
  -2   1  12     1917.04     1869.72     70.22 o 
  -1   1  12      129.48      123.17     13.63 o 
   0   1  12      398.30      376.29     20.02 o 
   1   1  12      349.09      349.99     25.99 o 
   2   1  12     1630.30     1500.23     60.05 o 
   3   1  12      594.66      606.13     39.91 o 
   4   1  12     3719.08     3673.68     99.78 o 
   5   1  12     2675.20     2789.40     89.68 o 
   6   1  12     1055.21     1027.05     88.23 o 
   7   1  12     1918.96     1823.68    210.38 o 
   8   1  12      713.38      643.49     62.73 o 
   9   1  12      728.43      742.46     73.46 o 
  -6   2  12      579.30      627.21     51.84 o 
  -5   2  12      143.77      194.06     31.37 o 
  -4   2  12     1874.37     2013.06     83.30 o 
  -3   2  12       62.25       69.44     18.64 o 
  -2   2  12      944.17      908.22     37.07 o 
  -1   2  12       12.09       26.36      8.05 o 
   0   2  12     1405.43     1318.89     72.36 o 
   1   2  12       69.42       61.20     13.41 o 
   2   2  12     1697.95     1560.56     37.78 o 
   3   2  12     2507.70     2491.33     78.13 o 
   4   2  12     4778.34     4926.79    114.71 o 
   5   2  12      453.71      474.89     37.84 o 
   6   2  12      656.74      708.30     46.77 o 
   7   2  12     1279.36     1288.47     65.83 o 
   8   2  12       66.39       79.07     22.44 o 
   9   2  12     1102.07     1178.41     68.65 o 
  -5   3  12      177.64      180.35     31.65 o 
  -4   3  12     1416.12     1520.28     74.52 o 
  -3   3  12        0.26        2.63      9.16 o 
  -2   3  12      950.81      812.40     49.07 o 
  -1   3  12      132.61      147.50     20.54 o 
   0   3  12     2391.14     2255.44    111.87 o 
   1   3  12      602.18      603.51     25.16 o 
   2   3  12     2218.71     2019.42     48.62 o 
   3   3  12     1604.57     1687.92     77.85 o 
   4   3  12      917.51      803.48     45.73 o 
   5   3  12     4507.93     4696.15    115.08 o 
   6   3  12      468.02      459.63     38.13 o 
   7   3  12     2015.10     2041.51     81.84 o 
   8   3  12       73.96       83.20     21.97 o 
   9   3  12     1200.66     1069.89     65.27 o 
  -5   4  12        1.97       11.18     12.87 o 
  -4   4  12     1256.37     1344.11     72.50 o 
  -3   4  12      338.99      353.75     35.97 o 
  -2   4  12     1203.04     1089.85     59.21 o 
  -1   4  12     1363.25     1260.11     60.20 o 
   0   4  12     1045.58     1032.82     94.24 o 
   1   4  12     2049.23     2107.75     59.51 o 
   2   4  12      642.27      612.33     25.65 o 
   3   4  12     2526.13     2670.97     62.61 o 
   4   4  12     1131.81     1028.25     51.37 o 
   5   4  12     2085.51     2113.21     76.35 o 
   6   4  12      864.75      839.16     50.57 o 
   7   4  12     3900.57     3887.51    113.39 o 
   8   4  12      497.11      435.59     39.96 o 
   9   4  12     1381.37     1320.44     72.07 o 
  10   4  12      215.24      237.02     36.48 o 
  -4   5  12      619.82      683.84     53.81 o 
  -3   5  12      504.30      474.19     43.15 o 
  -2   5  12      704.30      537.76     44.18 o 
  -1   5  12     1052.70     1035.15     57.00 o 
   0   5  12      321.66      304.31     30.66 o 
   1   5  12     2636.63     2630.36     83.06 o 
   2   5  12     1290.17     1293.08     37.94 o 
   3   5  12     2507.71     2406.46    136.75 o 
   4   5  12      141.85      157.11     14.85 o 
   5   5  12     6340.81     6681.51    136.87 o 
   6   5  12       22.89       32.07     15.35 o 
   7   5  12     1537.39     1545.44     71.51 o 
   8   5  12      258.95      258.20     32.02 o 
   9   5  12     1652.65     1647.57     80.48 o 
  10   5  12      264.67      291.68     36.30 o 
  -3   6  12      129.50      122.69     27.56 o 
  -2   6  12      863.31      823.15     55.92 o 
  -1   6  12     1402.62     1401.62     69.68 o 
   0   6  12      116.64      105.08     23.10 o 
   1   6  12     2237.52     2195.29     80.10 o 
   2   6  12      290.36      280.17     29.25 o 
   3   6  12     3281.87     3455.61    162.95 o 
   4   6  12      165.05      150.92     15.97 o 
   5   6  12      418.76      438.72     24.32 o 
   6   6  12      778.36      828.88     50.15 o 
   7   6  12     1310.84     1293.63     65.78 o 
   8   6  12      241.99      241.30     33.38 o 
   9   6  12      396.90      410.28     41.32 o 
  10   6  12      885.92      914.24     62.97 o 
  -2   7  12       82.64      107.38     26.44 o 
  -1   7  12     1457.55     1313.63     70.76 o 
   0   7  12      236.75      264.63     31.88 o 
   1   7  12     2231.39     2274.92     86.54 o 
   2   7  12       85.66       65.97     18.45 o 
   3   7  12     2459.64     2435.32     83.86 o 
   4   7  12      428.08      416.17     24.14 o 
   5   7  12     2305.16     2409.61     57.31 o 
   6   7  12      564.21      614.63     30.06 o 
   7   7  12     1947.30     1960.00     80.85 o 
   8   7  12      252.86      221.62     32.82 o 
   9   7  12      479.63      474.52     44.93 o 
  -1   8  12     1346.58     1369.60     75.41 o 
   0   8  12       27.95       28.17     14.13 o 
   1   8  12     1060.21     1015.66     61.09 o 
   2   8  12      230.82      241.72     29.63 o 
   3   8  12     1857.98     1916.05     79.12 o 
   4   8  12     1351.48     1329.32     64.75 o 
   5   8  12      561.10      517.25     40.19 o 
   6   8  12      535.93      597.54     33.06 o 
   7   8  12      450.21      430.17     27.21 o 
   8   8  12      852.58      871.65     57.42 o 
   9   8  12       41.23       33.62     17.89 o 
   0   9  12      127.39      107.20     26.11 o 
   1   9  12      732.25      654.45     51.88 o 
   2   9  12      910.67      858.74     57.28 o 
   3   9  12      563.87      498.32     43.06 o 
   4   9  12     1680.87     1684.48     77.19 o 
   5   9  12      711.59      667.17     48.36 o 
   6   9  12     1904.22     1937.46     80.95 o 
   7   9  12       32.25       21.37     10.51 o 
   8   9  12     2007.39     2026.11     86.72 o 
   9   9  12      168.57      200.73     33.48 o 
   2  10  12      486.44      513.86     47.56 o 
   3  10  12      148.34      145.79     28.97 o 
   4  10  12     1040.86     1099.48     65.78 o 
   5  10  12       33.32       18.22     12.96 o 
   6  10  12      970.19     1025.76     62.17 o 
   7  10  12       34.43       41.70     16.76 o 
  -4  -7  13      325.59      316.09     37.84 o 
  -3  -7  13     1065.87     1094.59     66.72 o 
  -2  -7  13      146.26      171.15     30.10 o 
  -1  -7  13      968.55      883.58     58.69 o 
   0  -7  13      119.13      104.33     24.70 o 
   1  -7  13      900.94      951.43     60.10 o 
  -5  -6  13      337.56      364.18     39.54 o 
  -4  -6  13      366.13      332.76     36.81 o 
  -3  -6  13      969.89      964.29     60.81 o 
  -2  -6  13      346.18      320.70     35.31 o 
  -1  -6  13      762.00      709.66     51.37 o 
   0  -6  13      270.93      253.55     31.08 o 
   1  -6  13     1900.99     1837.17     81.51 o 
   2  -6  13        0.63        7.89     10.33 o 
   3  -6  13     1133.14     1266.13     48.66 o 
  -6  -5  13      179.24      174.07     21.73 o 
  -5  -5  13     1267.51     1288.39     66.06 o 
  -4  -5  13      215.14      233.78     33.38 o 
  -3  -5  13     1193.06     1115.67     63.90 o 
  -2  -5  13       77.78       77.38     21.22 o 
  -1  -5  13     2490.25     2212.66     87.52 o 
   0  -5  13      234.01      223.17     31.32 o 
   1  -5  13     1649.02     1599.91     74.33 o 
   2  -5  13      235.43      239.32     32.45 o 
   3  -5  13     1697.07     1672.37     54.05 o 
   4  -5  13      188.17      234.74     25.87 o 
  -6  -4  13      174.31      178.50     21.39 o 
  -5  -4  13     1240.03     1227.99     47.26 o 
  -4  -4  13      165.58      197.54     20.56 o 
  -3  -4  13     2165.36     2116.31     85.69 o 
  -2  -4  13      237.16      188.29     29.25 o 
  -1  -4  13     3345.29     3092.11    101.05 o 
   0  -4  13      567.08      506.45     41.51 o 
   1  -4  13     1641.34     1652.83     73.44 o 
   2  -4  13      550.44      537.46     29.20 o 
   3  -4  13      562.35      544.56     30.38 o 
   4  -4  13      135.99      125.64     17.70 o 
   5  -4  13      833.22      804.51     38.96 o 
  -6  -3  13      100.00      100.13     17.28 o 
  -5  -3  13     1083.54     1234.35     49.87 o 
  -4  -3  13      403.66      411.61     26.26 o 
  -3  -3  13      596.03      591.53     29.97 o 
  -2  -3  13      337.95      293.09     32.54 o 
  -1  -3  13      926.56     1006.65     56.63 o 
   0  -3  13     1216.74     1294.85     62.97 o 
   1  -3  13      460.41      477.85     38.69 o 
   2  -3  13     2080.72     2032.41    122.06 o 
   3  -3  13     1382.62     1326.84     44.97 o 
   4  -3  13     2728.19     2642.07     75.36 o 
   5  -3  13       90.41      112.23     17.23 o 
   6  -3  13      579.25      618.48     34.64 o 
  -6  -2  13      130.79      130.47     19.12 o 
  -5  -2  13     1254.79     1257.38     46.95 o 
  -4  -2  13        4.66        0.15      5.64 o 
  -3  -2  13     4404.12     4423.93    187.72 o 
  -2  -2  13      139.83      144.12     16.18 o 
  -1  -2  13      391.30      381.60     34.46 o 
   0  -2  13     1254.14     1219.82     60.01 o 
   1  -2  13      435.90      438.03     36.20 o 
   2  -2  13      907.69      856.44     33.45 o 
   3  -2  13      246.07      219.70     18.56 o 
   4  -2  13      355.60      338.93     23.58 o 
   5  -2  13      501.99      436.42     27.87 o 
   6  -2  13      986.28      945.57     78.34 o 
   7  -2  13        3.89       11.25      8.04 o 
  -6  -1  13       35.46       59.96     20.14 o 
  -5  -1  13      351.78      376.23     26.32 o 
  -4  -1  13      339.24      340.69     23.97 o 
  -3  -1  13      196.86      209.75     19.15 o 
  -2  -1  13      775.53      728.54     39.72 o 
  -1  -1  13      576.95      612.17     55.05 o 
   0  -1  13      525.94      502.83     38.08 o 
   1  -1  13      251.04      229.18     26.48 o 
   2  -1  13     2112.80     1843.61     47.43 o 
   3  -1  13       43.93       54.81     13.33 o 
   4  -1  13      786.58      676.12     31.67 o 
   5  -1  13       99.79       94.56     15.49 o 
   6  -1  13     2049.44     1851.88    159.93 o 
   7  -1  13        8.79       18.03      8.83 o 
  -6   0  13      559.11      577.49     48.79 o 
  -5   0  13      545.07      623.31     47.94 o 
  -4   0  13      310.85      327.90     23.85 o 
  -3   0  13     1074.41     1143.74     40.75 o 
  -2   0  13     1528.10     1517.06     50.64 o 
  -1   0  13     1437.07     1484.00     42.13 o 
   0   0  13      482.07      488.84     37.00 o 
   1   0  13     1230.62     1139.20     55.59 o 
   2   0  13     3802.19     3830.88    103.16 o 
   3   0  13      647.95      606.36     42.21 o 
   4   0  13     2048.05     1972.45     59.82 o 
   5   0  13       21.69       29.06      9.86 o 
   6   0  13     2636.81     2420.51    185.33 o 
   7   0  13      228.36      216.76     24.25 o 
   8   0  13      964.58      845.36     90.72 o 
  -5   1  13      211.79      231.77     33.34 o 
  -4   1  13      916.23     1020.97     59.35 o 
  -3   1  13       60.33       51.38     11.82 o 
  -2   1  13     2410.37     2530.03     57.87 o 
  -1   1  13      325.34      322.92     20.73 o 
   0   1  13     2074.91     2133.99     80.15 o 
   1   1  13       49.72       46.72     15.45 o 
   2   1  13     1108.22     1028.76     52.54 o 
   3   1  13      228.79      258.43     28.22 o 
   4   1  13     3530.21     3556.39    102.03 o 
   5   1  13     1190.29     1165.92     60.01 o 
   6   1  13     2635.79     2603.60     93.30 o 
   7   1  13     1109.16     1043.79     61.23 o 
   8   1  13      419.93      433.71     41.18 o 
  -5   2  13      239.86      311.82     36.67 o 
  -4   2  13     1390.24     1528.21     74.61 o 
  -3   2  13       18.61       18.27     13.19 o 
  -2   2  13     1619.95     1767.94     48.50 o 
  -1   2  13        0.34        2.63      6.55 o 
   0   2  13     3651.30     3669.41     91.14 o 
   1   2  13      663.80      735.94     28.46 o 
   2   2  13      728.99      626.98     40.85 o 
   3   2  13      485.06      532.46     38.83 o 
   4   2  13     2518.59     2458.47     83.86 o 
   5   2  13     1782.02     1714.43     72.54 o 
   6   2  13      412.03      363.47     34.93 o 
   7   2  13     2441.35     2323.24     90.62 o 
   8   2  13      543.45      516.59     44.75 o 
   9   2  13     1125.14     1122.34     68.41 o 
  -5   3  13       37.69       45.31     18.41 o 
  -4   3  13     1434.37     1694.01     80.90 o 
  -3   3  13       22.83       26.48     14.56 o 
  -2   3  13     1486.46     1593.10     70.57 o 
  -1   3  13     1437.29     1425.52     42.34 o 
   0   3  13     2730.92     2700.88    159.97 o 
   1   3  13     1130.32     1095.51     64.73 o 
   2   3  13      860.86      771.10     29.19 o 
   3   3  13      923.59      852.03     47.80 o 
   4   3  13     3052.44     3076.99     92.50 o 
   5   3  13     3333.25     3089.90     96.30 o 
   6   3  13      671.89      710.74     48.41 o 
   7   3  13      874.66      885.88     55.59 o 
   8   3  13       59.20       49.07     17.33 o 
   9   3  13     1089.64     1096.89     67.29 o 
  -4   4  13     1045.87     1207.80     70.43 o 
  -3   4  13      301.79      278.53     32.63 o 
  -2   4  13      622.68      632.28     46.77 o 
  -1   4  13      731.68      639.33     44.42 o 
   0   4  13      612.07      563.21     40.19 o 
   1   4  13     1129.86      980.67     40.62 o 
   2   4  13     1452.80     1424.03     40.58 o 
   3   4  13      303.96      286.94     19.21 o 
   4   4  13      166.56      155.46     24.56 o 
   5   4  13     1853.27     1792.56     72.92 o 
   6   4  13        1.22        4.88     11.27 o 
   7   4  13     1962.95     1932.82     82.08 o 
   8   4  13       55.29       37.94     17.47 o 
   9   4  13     1621.71     1733.50     84.09 o 
  -3   5  13      881.12      895.65     60.43 o 
  -2   5  13      331.48      324.31     35.59 o 
  -1   5  13     1239.60     1088.30     60.34 o 
   0   5  13      139.85      141.61     24.70 o 
   1   5  13     1961.44     1868.30     72.03 o 
   2   5  13      561.63      562.39     26.96 o 
   3   5  13     2588.98     2680.94     71.89 o 
   4   5  13      774.60      851.80     32.43 o 
   5   5  13     3926.55     4224.27    111.42 o 
   6   5  13        0.90       -2.16     11.22 o 
   7   5  13     2399.40     2408.13     91.04 o 
   8   5  13      407.33      433.71     41.55 o 
   9   5  13     1054.75      998.62     64.05 o 
  -3   6  13      217.68      248.06     37.28 o 
  -2   6  13      868.21      846.49     58.18 o 
  -1   6  13      921.01      983.69     60.05 o 
   0   6  13       56.53       45.45     17.33 o 
   1   6  13     1233.27     1203.62     61.04 o 
   2   6  13      507.12      491.05     38.64 o 
   3   6  13      793.18      764.26     31.70 o 
   4   6  13      124.33      109.06     14.91 o 
   5   6  13       63.97       72.40     19.44 o 
   6   6  13        4.87        7.32     13.10 o 
   7   6  13     2295.42     2389.30     91.09 o 
   8   6  13      674.02      749.67     53.62 o 
   9   6  13      743.93      767.37     56.25 o 
  -2   7  13       43.67       40.80     18.12 o 
  -1   7  13     1615.21     1611.18     80.24 o 
   0   7  13        0.42        3.71      9.81 o 
   1   7  13     1025.35      939.13     56.96 o 
   2   7  13       43.92       51.46     17.98 o 
   3   7  13     2051.01     2191.67     81.56 o 
   4   7  13        8.50       11.88     10.10 o 
   5   7  13     1691.84     1687.16     49.07 o 
   6   7  13     1350.58     1438.95     68.22 o 
   7   7  13     2201.06     2092.46     85.36 o 
   8   7  13      772.50      836.25     56.49 o 
   9   7  13      606.82      612.56     51.27 o 
   0   8  13       38.64       46.01     17.14 o 
   1   8  13      641.32      648.34     50.19 o 
   2   8  13        6.38        7.98     10.99 o 
   3   8  13      995.18      922.93     56.34 o 
   4   8  13      542.99      551.19     42.96 o 
   5   8  13      926.91      928.94     54.70 o 
   6   8  13      363.80      409.58     26.57 o 
   7   8  13      811.69      787.04     53.43 o 
   8   8  13     1187.83     1309.88     70.81 o 
   9   8  13      184.67      176.69     32.02 o 
   1   9  13      948.77      872.73     60.66 o 
   2   9  13      825.19      840.29     58.08 o 
   3   9  13      744.36      756.10     53.81 o 
   4   9  13     1267.19     1348.99     70.20 o 
   5   9  13      500.45      455.78     40.71 o 
   6   9  13     1008.83     1063.51     60.95 o 
   7   9  13       51.85       74.44     17.02 o 
   8   9  13     1824.17     2081.14     89.82 o 
   3  10  13      448.76      460.10     44.84 o 
   4  10  13      822.84      864.85     59.44 o 
   5  10  13      397.53      383.85     39.86 o 
   6  10  13     1178.89     1329.64     72.07 o 
  -4  -6  14      116.21      120.67     27.98 o 
  -3  -6  14      661.78      665.90     52.31 o 
  -2  -6  14      335.85      299.24     35.26 o 
  -1  -6  14     1212.13     1172.91     67.94 o 
   0  -6  14       80.92      101.80     25.07 o 
   1  -6  14     1608.57     1722.04     82.08 o 
   2  -6  14        1.05       13.15     13.24 o 
  -5  -5  14      855.28      890.67     61.51 o 
  -4  -5  14      243.54      268.53     36.48 o 
  -3  -5  14     1710.94     1543.33     77.90 o 
  -2  -5  14        2.47       12.82     10.75 o 
  -1  -5  14     1182.57     1169.48     66.02 o 
   0  -5  14        0.89       -4.09      7.09 o 
   1  -5  14     1121.45     1163.61     65.83 o 
   2  -5  14       51.27       83.63     22.82 o 
   3  -5  14     1357.63     1448.25     74.28 o 
  -5  -4  14     1352.25     1280.47     49.47 o 
  -4  -4  14       13.68       25.87     14.27 o 
  -3  -4  14      999.20     1003.36     61.42 o 
  -2  -4  14        0.32        1.55     10.00 o 
  -1  -4  14     1515.54     1488.63     72.59 o 
   0  -4  14       61.89       64.14     19.35 o 
   1  -4  14     1045.71     1042.66     60.48 o 
   2  -4  14      444.31      441.27     40.33 o 
   3  -4  14      969.62      974.82     42.73 o 
   4  -4  14      845.94      860.74     41.81 o 
  -5  -3  14      419.73      500.02     30.98 o 
  -4  -3  14       93.17       77.54     14.76 o 
  -3  -3  14     1147.91     1146.48     64.28 o 
  -2  -3  14       38.55       22.58     13.76 o 
  -1  -3  14     2200.71     2261.49     87.43 o 
   0  -3  14      277.53      239.09     29.21 o 
   1  -3  14     1263.10     1283.91     65.97 o 
   2  -3  14      904.41     1000.03     58.46 o 
   3  -3  14      867.11      847.40     37.25 o 
   4  -3  14     1446.42     1459.21     50.47 o 
   5  -3  14       16.92       32.37     10.56 o 
  -5  -2  14      795.24      787.13     38.26 o 
  -4  -2  14        0.86        3.56      7.98 o 
  -3  -2  14     1355.04     1326.34     45.51 o 
  -2  -2  14       92.92       92.45     22.58 o 
  -1  -2  14     2266.50     2216.00     84.89 o 
   0  -2  14     1375.42     1363.03     66.39 o 
   1  -2  14      757.92      735.35     48.64 o 
   2  -2  14     2319.98     2281.68     86.02 o 
   3  -2  14        3.99       17.72      8.42 o 
   4  -2  14      829.38      819.07     42.61 o 
   5  -2  14      218.79      212.96     21.96 o 
   6  -2  14      904.17      883.49     64.61 o 
  -5  -1  14      590.06      670.10     35.25 o 
  -4  -1  14      191.98      238.90     21.91 o 
  -3  -1  14     1516.69     1669.94    104.59 o 
  -2  -1  14     1004.66     1126.29     62.80 o 
  -1  -1  14      950.20      896.12     52.87 o 
   0  -1  14     2538.01     2477.53     87.19 o 
   1  -1  14      788.61      674.49     46.30 o 
   2  -1  14     1177.45     1220.66     61.89 o 
   3  -1  14      337.47      310.86     22.05 o 
   4  -1  14     1608.73     1454.04     47.81 o 
   5  -1  14      114.70       98.89     16.50 o 
   6  -1  14     1451.03     1351.07     78.18 o 
   7  -1  14       89.69       73.59     15.35 o 
  -5   0  14      542.46      560.72     46.91 o 
  -4   0  14       97.33       89.14     18.64 o 
  -3   0  14      236.66      280.61     21.86 o 
  -2   0  14     3194.09     3385.87     69.58 o 
  -1   0  14      300.42      345.14     24.51 o 
   0   0  14     2762.97     2920.26     92.26 o 
   1   0  14      197.41      198.52     27.75 o 
   2   0  14     3652.19     3545.17    103.39 o 
   3   0  14      537.55      487.34     40.10 o 
   4   0  14      787.64      762.86     49.72 o 
   5   0  14      298.14      236.33     21.21 o 
   6   0  14     2300.42     2127.29     83.65 o 
   7   0  14      289.03      269.73     24.03 o 
  -5   1  14      190.78      248.01     35.40 o 
  -4   1  14      837.88      965.33     59.54 o 
  -3   1  14      101.29      122.53     16.74 o 
  -2   1  14     1821.91     2086.26     54.78 o 
  -1   1  14        0.99        1.38      6.66 o 
   0   1  14     2280.99     2402.64     81.98 o 
   1   1  14       18.62       17.00     12.72 o 
   2   1  14     3646.81     3746.04    104.71 o 
   3   1  14     1673.28     1588.69     69.40 o 
   4   1  14     1153.03     1135.07     60.34 o 
   5   1  14      244.12      251.72     30.52 o 
   6   1  14     1173.15     1189.11     65.13 o 
   7   1  14      446.67      439.25     41.41 o 
   8   1  14      595.01      638.29     51.60 o 
  -4   2  14      519.80      553.07     46.63 o 
  -3   2  14        9.02       16.86     12.40 o 
  -2   2  14      312.41      361.37     23.67 o 
  -1   2  14       22.66       29.23     10.19 o 
   0   2  14     1603.65     1622.44     45.39 o 
   1   2  14      264.65      214.06     26.29 o 
   2   2  14     3115.07     2909.18     90.34 o 
   3   2  14     1265.77     1182.58     59.21 o 
   4   2  14      772.74      683.93     46.25 o 
   5   2  14     1571.90     1599.11     72.59 o 
   6   2  14      142.31      140.86     26.62 o 
   7   2  14      749.78      745.25     52.78 o 
   8   2  14      107.56       93.39     24.65 o 
  -4   3  14     1096.48     1264.66     71.89 o 
  -3   3  14       12.45        9.06     12.25 o 
  -2   3  14      807.24      852.07     53.86 o 
  -1   3  14      391.30      351.40     33.67 o 
   0   3  14     1894.04     1989.09     50.95 o 
   1   3  14     1669.88     1607.80     45.80 o 
   2   3  14      378.78      352.16     32.63 o 
   3   3  14      152.61      159.64     24.93 o 
   4   3  14     2407.53     2411.79     85.36 o 
   5   3  14      389.10      342.39     35.03 o 
   6   3  14      801.57      729.76     51.04 o 
   7   3  14     1727.38     1947.51     84.66 o 
   8   3  14      282.31      245.10     34.89 o 
   9   3  14     1060.35     1114.64     69.35 o 
  -3   4  14       31.35       23.99     15.68 o 
  -2   4  14      648.44      725.39     51.27 o 
  -1   4  14       90.14       90.06     21.79 o 
   0   4  14     1299.93     1229.02     60.01 o 
   1   4  14     1614.12     1773.59     76.28 o 
   2   4  14      518.59      476.37     25.14 o 
   3   4  14      756.55      707.64     45.08 o 
   4   4  14      796.78      674.73     45.22 o 
   5   4  14     3461.49     3373.69    103.58 o 
   6   4  14       91.89       63.76     20.52 o 
   7   4  14      584.83      653.98     49.44 o 
   8   4  14        4.25       14.51     13.24 o 
   9   4  14     1185.32     1177.65     71.23 o 
  -3   5  14      347.89      359.57     40.33 o 
  -2   5  14      854.85      877.05     58.22 o 
  -1   5  14      456.28      435.36     39.96 o 
   0   5  14      179.80      153.45     26.90 o 
   1   5  14     1412.21     1372.23     63.53 o 
   2   5  14     1003.89      972.96     36.05 o 
   3   5  14     1983.52     2022.80     67.64 o 
   4   5  14     1046.59     1003.78     54.61 o 
   5   5  14     3283.52     3314.11    101.94 o 
   6   5  14      458.61      450.48     40.66 o 
   7   5  14     1576.70     1578.92     75.88 o 
   8   5  14      414.27      422.87     41.55 o 
   9   5  14      953.11      963.59     64.61 o 
  -2   6  14      734.53      724.36     55.36 o 
  -1   6  14      880.42      832.68     56.67 o 
   0   6  14      165.57      181.95     29.67 o 
   1   6  14     1170.33     1231.32     63.72 o 
   2   6  14       12.05        4.88     10.05 o 
   3   6  14     2336.69     2500.63     84.14 o 
   4   6  14      171.00      170.70     18.23 o 
   5   6  14     1218.86     1176.10     60.76 o 
   6   6  14      177.45      189.69     29.96 o 
   7   6  14     1243.70     1173.52     65.59 o 
   8   6  14      626.42      637.12     51.46 o 
   9   6  14      689.79      717.97     56.06 o 
  -1   7  14     1124.96     1114.27     68.27 o 
   0   7  14       14.44       39.77     17.37 o 
   1   7  14     1150.67     1176.81     65.50 o 
   2   7  14        0.17        4.51     10.80 o 
   3   7  14     1345.98     1345.51     65.59 o 
   4   7  14      151.81      171.29     26.48 o 
   5   7  14      526.22      535.32     41.93 o 
   6   7  14      540.88      604.11     46.30 o 
   7   7  14     1541.47     1523.33     75.13 o 
   8   7  14      800.16      825.50     57.75 o 
   0   8  14        1.34        8.78     11.18 o 
   1   8  14      391.93      421.22     41.46 o 
   2   8  14      206.02      237.73     34.28 o 
   3   8  14     1139.98     1160.23     64.28 o 
   4   8  14      941.06     1066.42     60.38 o 
   5   8  14      912.89      983.12     57.24 o 
   6   8  14      523.14      610.50     46.53 o 
   7   8  14     1030.55     1143.94     65.03 o 
   8   8  14     1197.09     1345.75     73.15 o 
   2   9  14      436.27      445.31     43.71 o 
   3   9  14      266.80      279.14     34.51 o 
   4   9  14      827.29      852.12     57.10 o 
   5   9  14      836.45      886.07     57.14 o 
   6   9  14      561.27      652.38     48.93 o 
  -2  -6  15      226.01      194.30     33.43 o 
  -1  -6  15      623.48      659.75     53.15 o 
  -3  -5  15     1116.99     1065.10     66.91 o 
  -2  -5  15        3.41        7.75     10.75 o 
  -1  -5  15     1267.11     1247.90     70.85 o 
   0  -5  15       65.69       61.37     20.85 o 
   1  -5  15     1170.45     1285.65     71.79 o 
   2  -5  15        2.16        8.22     11.08 o 
  -4  -4  15        5.00       10.85     11.46 o 
  -3  -4  15      807.36      782.54     56.30 o 
  -2  -4  15        0.68        0.66      8.64 o 
  -1  -4  15     1062.77      971.10     60.85 o 
   0  -4  15        4.70        3.33      8.97 o 
   1  -4  15      505.08      586.08     47.61 o 
   2  -4  15       36.26       43.53     16.43 o 
   3  -4  15     1523.44     1558.73     78.46 o 
  -4  -3  15        0.12        0.09     10.66 o 
  -3  -3  15     1367.15     1452.01     74.75 o 
  -2  -3  15      240.44      301.02     34.61 o 
  -1  -3  15      704.29      752.16     53.06 o 
   0  -3  15      391.49      416.29     39.58 o 
   1  -3  15      605.54      685.58     50.05 o 
   2  -3  15      707.54      730.46     52.07 o 
   3  -3  15      684.49      710.32     52.31 o 
   4  -3  15     1672.36     1678.65     83.32 o 
   5  -3  15      141.17      168.78     20.98 o 
  -5  -2  15      980.54     1025.51     60.50 o 
  -4  -2  15      200.30      227.00     22.85 o 
  -3  -2  15     1029.45     1039.37     62.21 o 
  -2  -2  15      223.73      213.36     31.37 o 
  -1  -2  15      923.63      920.06     57.42 o 
   0  -2  15      586.57      637.92     47.89 o 
   1  -2  15      885.87      953.35     57.66 o 
   2  -2  15     1167.80     1158.68     64.00 o 
   3  -2  15      897.93      806.48     54.09 o 
   4  -2  15      817.78      801.02     37.68 o 
   5  -2  15      314.77      274.18     24.15 o 
  -5  -1  15      702.92      931.10     60.95 o 
  -4  -1  15       69.35       86.75     15.88 o 
  -3  -1  15      412.39      495.51     46.16 o 
  -2  -1  15      270.91      309.90     34.18 o 
  -1  -1  15      200.31      185.56     29.67 o 
   0  -1  15     1368.19     1464.26     69.91 o 
   1  -1  15      205.68      199.23     30.00 o 
   2  -1  15     1647.00     1764.53     77.57 o 
   3  -1  15       27.92       24.56     13.71 o 
   4  -1  15     1712.61     1643.32     52.48 o 
   5  -1  15       31.29       35.33     12.44 o 
   6  -1  15     1480.38     1341.16    102.03 o 
  -4   0  15      344.23      403.42     27.74 o 
  -3   0  15      123.25      158.59     21.11 o 
  -2   0  15      651.85      695.08     51.63 o 
  -1   0  15      235.03      281.35     31.79 o 
   0   0  15     1591.01     1702.32     73.62 o 
   1   0  15      317.95      367.13     35.78 o 
   2   0  15     2673.04     2597.21     92.26 o 
   3   0  15       18.02       22.58     13.19 o 
   4   0  15     1414.34     1203.90     64.84 o 
   5   0  15       16.02       18.73     12.25 o 
   6   0  15     2144.24     2120.73     90.76 o 
   7   0  15      192.35      189.41     22.34 o 
  -4   1  15      220.13      284.31     34.18 o 
  -3   1  15      251.00      328.11     34.79 o 
  -2   1  15     1088.07     1258.85     56.81 o 
  -1   1  15      111.36      139.74     17.31 o 
   0   1  15     1293.57     1442.00     66.63 o 
   1   1  15      243.19      192.98     28.08 o 
   2   1  15      645.40      657.36     46.63 o 
   3   1  15      311.59      292.90     32.87 o 
   4   1  15     1103.13     1039.37     59.54 o 
   5   1  15      303.73      302.34     33.85 o 
   6   1  15     1831.07     1698.19     79.96 o 
   7   1  15      333.39      301.77     35.87 o 
  -4   2  15      635.28      718.63     54.14 o 
  -3   2  15      171.36      208.15     31.65 o 
  -2   2  15      737.01      755.35     50.52 o 
  -1   2  15      132.07      159.95     17.99 o 
   0   2  15     1537.86     1747.25     57.85 o 
   1   2  15       11.52       25.82     14.13 o 
   2   2  15     3046.14     3100.80     97.48 o 
   3   2  15     1419.06     1393.13     66.86 o 
   4   2  15     1584.58     1417.45     69.07 o 
   5   2  15      738.91      796.15     53.57 o 
   6   2  15      686.45      624.39     48.55 o 
   7   2  15      469.57      563.54     47.56 o 
   8   2  15      409.22      369.86     40.57 o 
  -3   3  15       12.19       16.25     13.76 o 
  -2   3  15     1454.46     1807.92     79.73 o 
  -1   3  15      166.26      170.16     27.23 o 
   0   3  15      871.61      865.82     38.29 o 
   1   3  15      207.97      229.04     29.21 o 
   2   3  15     2276.31     2253.65     81.75 o 
   3   3  15     1329.48     1306.59     63.53 o 
   4   3  15      511.31      437.94     39.58 o 
   5   3  15     1041.94      959.27     57.99 o 
   6   3  15      386.42      367.93     38.03 o 
   7   3  15     1597.51     1638.09     80.20 o 
   8   3  15      286.66      272.99     37.84 o 
  -3   4  15      249.72      300.46     36.44 o 
  -2   4  15      941.23     1009.04     62.03 o 
  -1   4  15      248.56      272.99     32.16 o 
   0   4  15     1236.97     1178.87     60.71 o 
   1   4  15      661.74      661.27     31.01 o 
   2   4  15      406.45      389.91     35.12 o 
   3   4  15     1116.72     1140.33     59.21 o 
   4   4  15     1049.05     1055.67     58.32 o 
   5   4  15     2219.55     2283.75     87.99 o 
   6   4  15       42.28       39.02     17.56 o 
   7   4  15     1376.90     1482.95     75.83 o 
   8   4  15        1.96       23.48     14.09 o 
  -2   5  15      709.25      853.95     59.16 o 
  -1   5  15      480.30      509.03     43.90 o 
   0   5  15      586.25      577.91     45.40 o 
   1   5  15     1760.60     1726.22     73.44 o 
   2   5  15      110.91      124.15     23.20 o 
   3   5  15     1280.10     1355.33     63.76 o 
   4   5  15       18.85       15.64     13.95 o 
   5   5  15     1866.15     1881.78     79.77 o 
   6   5  15        9.45        8.55     12.44 o 
   7   5  15     1385.76     1441.77     74.80 o 
   8   5  15      358.53      395.73     41.51 o 
  -1   6  15      588.72      664.21     52.17 o 
   0   6  15      140.41      141.38     27.98 o 
   1   6  15      902.50      909.31     56.30 o 
   2   6  15        9.78       19.72     14.18 o 
   3   6  15      807.79      865.08     51.56 o 
   4   6  15      338.06      314.97     33.57 o 
   5   6  15     1073.06     1055.34     59.96 o 
   6   6  15      350.39      380.84     38.64 o 
   7   6  15      803.76      750.04     53.81 o 
   8   6  15      575.83      669.75     52.87 o 
   0   7  15        8.88       24.51     15.40 o 
   1   7  15      566.54      522.60     44.70 o 
   2   7  15        5.40        7.09     10.89 o 
   3   7  15      504.96      500.11     42.21 o 
   4   7  15       87.91      100.58     23.57 o 
   5   7  15     1716.46     1744.01     75.97 o 
   6   7  15      822.85      831.60     54.94 o 
   7   7  15     1413.13     1479.66     75.31 o 
   8   7  15     1258.34     1358.00     75.22 o 
   2   8  15        0.80       14.27     13.43 o 
   3   8  15     1300.63     1431.16     72.87 o 
   4   8  15      152.64      170.07     28.97 o 
   7   8  15     1078.80     1145.49     66.72 o 
   4   9  15     1154.44     1148.64     67.47 o 
   5   9  15      619.93      645.01     49.96 o 
  -1  -5  16      520.43      465.46     44.93 o 
  -3  -4  16      980.33     1186.43     71.32 o 
  -2  -4  16        0.78       -0.05      8.55 o 
  -1  -4  16     1600.77     1585.17     80.62 o 
   0  -4  16       49.37       41.55     17.14 o 
   1  -4  16      745.85      844.66     58.97 o 
   2  -4  16        2.16        8.31     10.75 o 
  -3  -3  16      726.22      855.92     59.30 o 
  -2  -3  16        2.24        2.91      9.34 o 
  -1  -3  16     1315.27     1374.95     73.86 o 
   0  -3  16       33.37       67.47     21.18 o 
   1  -3  16      419.69      470.06     43.71 o 
   2  -3  16     1238.31     1346.45     73.15 o 
   3  -3  16      154.14      151.33     29.25 o 
   4  -3  16     1202.47     1203.90     70.99 o 
  -4  -2  16      229.51      253.22     35.78 o 
  -3  -2  16     1427.96     1608.88     79.73 o 
  -2  -2  16      552.22      619.93     49.40 o 
  -1  -2  16      464.35      465.74     42.54 o 
   0  -2  16      999.79     1082.85     63.76 o 
   1  -2  16      393.87      449.26     41.55 o 
   2  -2  16      790.54      856.39     57.14 o 
   3  -2  16      532.26      471.28     43.48 o 
   4  -2  16     1573.48     1603.95     80.20 o 
   5  -2  16      169.25      162.85     20.92 o 
  -4  -1  16        1.70        8.81      8.65 o 
  -3  -1  16      876.66      953.78     60.34 o 
  -2  -1  16      504.60      526.92     44.75 o 
  -1  -1  16      188.03      237.40     33.53 o 
   0  -1  16      780.66      839.58     55.55 o 
   1  -1  16       73.45       90.01     23.81 o 
   2  -1  16      844.43      829.35     55.64 o 
   3  -1  16       29.37       46.01     17.65 o 
   4  -1  16      845.56      772.39     54.89 o 
   5  -1  16       37.80       33.59     10.71 o 
  -3   0  16      144.06      169.54     20.33 o 
  -2   0  16      713.46      749.25     51.98 o 
  -1   0  16      121.77      149.13     27.66 o 
   0   0  16     1628.74     1789.28     78.79 o 
   1   0  16      416.70      402.96     38.83 o 
   2   0  16     1986.23     1984.65     83.67 o 
   3   0  16      100.68       74.05     21.46 o 
   4   0  16     1424.99     1376.60     71.84 o 
   5   0  16      330.27      320.27     36.39 o 
   6   0  16     2003.53     1941.88     89.49 o 
  -3   1  16       11.24       39.30     16.57 o 
  -2   1  16      943.55     1127.83    121.45 o 
  -1   1  16      160.00      155.89     27.89 o 
   0   1  16     1460.56     1650.72     74.70 o 
   1   1  16        0.33        5.82     12.30 o 
   2   1  16     2024.82     1993.43     82.73 o 
   3   1  16       37.91       33.34     15.68 o 
   4   1  16     1098.76     1048.81     62.45 o 
   5   1  16      239.66      209.13     32.96 o 
   6   1  16     1588.52     1500.60     77.66 o 
   7   1  16      548.47      624.21     52.31 o 
  -3   2  16       32.59       37.61     18.41 o 
  -2   2  16     1159.23     1412.99     70.10 o 
  -1   2  16       56.88       51.28     13.33 o 
   0   2  16     2621.04     2891.62     96.44 o 
   1   2  16      493.92      511.56     42.12 o 
   2   2  16      745.93      720.09     50.05 o 
   3   2  16      552.43      616.32     46.86 o 
   4   2  16      419.85      387.51     37.89 o 
   5   2  16      594.75      557.53     46.01 o 
   6   2  16      354.47      367.93     39.63 o 
   7   2  16      605.91      615.19     51.32 o 
  -2   3  16      974.42     1204.18     67.00 o 
  -1   3  16      186.99      189.98     29.21 o 
   0   3  16     1639.35     1847.16     55.97 o 
   1   3  16      940.47      998.34     56.63 o 
   2   3  16     1118.76     1153.71     61.65 o 
   3   3  16     1060.06     1094.73     61.23 o 
   4   3  16      302.03      324.64     35.45 o 
   5   3  16      387.72      338.44     36.81 o 
   6   3  16      218.54      189.41     31.65 o 
   7   3  16      974.29      981.48     63.90 o 
  -2   4  16      666.87      834.65     58.41 o 
  -1   4  16      321.87      309.10     34.79 o 
   0   4  16      466.90      514.05     42.35 o 
   2   4  16     1122.89     1195.26     61.65 o 
   3   4  16      551.21      615.52     46.11 o 
   4   4  16      590.37      591.29     46.34 o 
   5   4  16      935.39      906.82     57.94 o 
   6   4  16        0.76       -7.94     10.71 o 
   7   4  16      922.48      891.89     60.43 o 
  -1   5  16      485.35      581.90     48.36 o 
   0   5  16      163.90      195.89     30.66 o 
   1   5  16      392.03      414.93     38.69 o 
   3   5  16     2987.06     2953.27     97.15 o 
   4   5  16       44.18       50.90     19.16 o 
   5   5  16     1231.66     1227.24     66.77 o 
   6   5  16        0.29        0.94     12.07 o 
   7   5  16      733.16      714.78     54.37 o 
   0   6  16      317.13      366.95     39.25 o 
   1   6  16     1457.32     1474.07     73.11 o 
   2   6  16      104.60      120.77     25.03 o 
   4   6  16       74.09       61.65     20.71 o 
   5   6  16      929.68      933.82     58.08 o 
   6   6  16        9.10       29.30     17.61 o 
   7   6  16      565.63      496.68     45.69 o 
   1   7  16     1103.51     1142.72     67.47 o 
   2   7  16      136.00      156.50     28.92 o 
   3   7  16     1192.91     1281.89     67.43 o 
   6   7  16      434.50      422.73     41.55 o 
   7   7  16      888.28     1010.17     64.14 o 
   3   8  16      397.04      436.91     42.73 o 
  -1  -3  17      514.58      542.27     48.32 o 
   0  -3  17      129.50      140.39     28.88 o 
   1  -3  17      360.49      395.12     41.27 o 
   2  -3  17      435.61      406.34     42.21 o 
  -2  -2  17      170.56      192.37     32.21 o 
  -1  -2  17      397.02      431.13     42.16 o 
   0  -2  17      272.07      285.67     35.12 o 
   1  -2  17      209.53      198.94     32.26 o 
   2  -2  17      296.30      343.80     38.22 o 
   3  -2  17      638.61      696.05     54.37 o 
  -2  -1  17      219.39      249.61     34.93 o 
  -1  -1  17       40.12       76.91     22.58 o 
   0  -1  17      742.35      817.61     56.63 o 
   1  -1  17      690.43      690.88     52.31 o 
   2  -1  17     1570.52     1652.88     80.67 o 
   3  -1  17      184.46      152.51     29.49 o 
   4  -1  17     1126.98     1216.48     71.18 o 
  -2   0  17      738.18      829.35     56.63 o 
  -1   0  17      118.97      122.03     27.05 o 
   0   0  17     1313.50     1563.01     76.63 o 
   1   0  17       86.20      129.17     27.00 o 
   2   0  17      967.92     1063.88     63.95 o 
   3   0  17       66.26       73.58     21.83 o 
   4   0  17     1247.51     1228.55     70.52 o 
   5   0  17      219.06      246.18     36.11 o 
  -2   1  17      763.53      865.88     56.25 o 
  -1   1  17       25.71       44.89     18.12 o 
   0   1  17     1581.95     1822.61     81.37 o 
   1   1  17        9.08       -0.66     10.33 o 
   2   1  17     1911.06     2008.93     86.11 o 
   3   1  17        7.73       12.68     11.83 o 
   4   1  17      984.03     1019.89     63.20 o 
   5   1  17      603.16      597.54     49.87 o 
   6   1  17      950.67      855.64     60.66 o 
  -2   2  17      866.40     1081.12     63.95 o 
  -1   2  17       47.92       44.23     18.45 o 
   0   2  17      688.45      840.95     54.70 o 
   1   2  17       68.64       77.76     22.16 o 
   2   2  17     1332.94     1478.39     72.64 o 
   3   2  17      141.54      153.45     28.78 o 
   4   2  17      956.87      896.45     58.74 o 
   5   2  17      192.93      191.57     32.35 o 
   6   2  17      330.65      311.49     36.72 o 
  -1   3  17       26.01       44.18     19.30 o 
   1   3  17      334.64      386.76     38.31 o 
   2   3  17      681.65      679.52     49.68 o 
   3   3  17      592.83      615.90     48.03 o 
   4   3  17      675.99      599.60     47.85 o 
   5   3  17      591.10      560.02     48.22 o 
   6   3  17      186.42      186.83     32.73 o 
  -1   4  17       20.19       36.86     17.56 o 
   2   4  17      347.95      397.09     38.88 o 
   3   4  17      798.37      832.35     54.70 o 
   4   4  17      481.23      494.33     44.00 o 
   5   4  17      798.17      807.00     56.25 o 
   6   4  17      169.88      180.91     32.16 o 
   0   5  17      382.35      430.71     41.23 o 
   3   5  17     2863.03     2985.90    101.42 o 
   4   5  17       81.32      108.79     25.45 o 
   5   5  17     1318.51     1301.71     70.52 o 
   6   5  17        6.60       17.23     12.77 o 
   1   6  17      395.27      440.48     42.07 o 
   4   6  17        0.00        7.79     11.69 o 
   5   6  17     1690.77     1649.73     78.88 o 
   6   6  17        1.07       17.75     15.07 o 
   0  -1  18      571.29      736.90     55.41 o 
   1  -1  18      242.02      219.42     34.23 o 
   2  -1  18      406.69      402.82     41.74 o 
   3  -1  18      251.67      304.26     36.20 o 
  -1   0  18       36.66       54.42     19.44 o 
   0   0  18     1258.60     1522.48     78.23 o 
   1   0  18       22.38       34.28     15.40 o 
   2   0  18     1266.87     1379.04     74.99 o 
   3   0  18      253.35      347.60     38.69 o 
   4   0  18      937.65      989.74     65.22 o 
  -1   1  18       62.73      100.20     26.01 o 
   0   1  18      616.61      800.05     56.39 o 
   1   1  18       44.61       79.96     22.91 o 
   2   1  18      765.83      939.50     61.23 o 
   3   1  18        9.66       30.61     16.25 o 
   4   1  18      975.08     1005.33     64.80 o 
   0   2  18     1037.32     1210.94     67.66 o 
   1   2  18      297.08      347.84     37.52 o 
   2   2  18      722.55      818.83     56.20 o 
   3   2  18      184.79      198.85     32.26 o 
   4   2  18      904.97     1008.24     64.51 o 
   5   2  18      312.10      317.74     37.80 o 
   1   3  18       63.34       70.20     21.74 o 
   2   3  18      310.49      305.34     35.26 o 
   3   3  18      477.94      558.33     47.09 o 
   4   3  18      782.48      779.06     55.97 o 
   5   3  18      665.29      720.46     55.36 o 
   2   4  18      327.12      352.06     37.47 o 
   3   4  18      633.51      740.28     53.29 o 
   4   4  18      273.15      304.22     36.15 o 
   5   4  18      890.44      959.32     63.01 o 
   4   5  18       89.76      105.93     25.31 o 
                                                 
